# Supplementary material for: Total cerebral blood volume changes drive macroscopic cerebrospinal fluid flux in humans
Source: PLoS Biol. 2025 Apr 24;23(4):e3003138. doi: 10.1371/journal.pbio.3003138 (PMC12061420; doi:10.1371/journal.pbio.3003138)
Supplement: S1 Data — (XLSX) [file pbio.3003138.s015.xlsx]

## Sheet: 1h Data
transition #	d/dt PFI amp	CSF amp
1	-4.57401	-10.2903
2	-4.38011	-13.1994
3	-13.1864	-21.2944
4	-12.4534	-18.7314
5	-8.65635	-20.0539
6	-10.3947	-20.485
7	-1.3251	-8.42893
8	-1.64689	-7.42174
9	-1.28193	-6.84386
10	-2.57067	-16.0138
11	-2.09577	-15.0378
12	-2.2099	-21.4163
13	-2.33577	-21.9949
14	-1.57821	-9.50156
15	-1.80972	-11.6963
16	-1.29274	-7.38282
17	-3.17352	-26.9584
18	-1.56225	-12.7456
19	-3.19105	-16.0427
20	-3.88005	-20.5008
21	-2.22273	-13.1201
22	-1.992	-11.7439

## Sheet: 1i Data
transition #	d/dt PFI amp	CSF amp
1	4.23268	13.961
2	5.24667	11.4774
3	13.2437	18.6816
4	12.2096	17.5321
5	1.46531	8.32229
6	1.3875	7.9503
7	1.50817	7.19609
8	3.9375	16.9945
9	4.59189	15.4236
10	1.72667	8.97488
11	1.40844	15.1352
12	3.24741	18.4946
13	3.58622	19.1067
14	1.89373	9.55945
15	5.78187	11.844
16	4.37758	36.9824
17	3.6237	19.0012
18	3.8665	20
19	2.55937	14.5364
20	1.88698	12.5142
21	1.37021	15.4083

## Sheet: 2e Data
Fig. 2 e	N->H	H->N
1	51.0933	-51.0799
2	47.4558	-46.5543
3	33.5618	-42.3543
4	27.3845	-22.064
5	45.7485	-43.5029
6	41.2009	-44.5868
7	55.1943	-56.9309
8	47.2937	-48.2823
9	57.7474	-60.7908
10	51.2107	-57.8645
11	54.6459	-59.4427
12	20.9395	-19.2488
13	32.2226	-30.5698
14	31.0976	-42.5381
15	51.2271	-55.371
16	35.9225	-27.5301
17	22.9751	-53.3497

## Sheet: 3e Data
	correlation coefficient
transition#	N->H	H->N
1	-0.704341	-0.514856
2	-0.662696	-0.460027
3	-0.622997	0.396595
4	0.145603	-0.391857
5	-0.456089	-0.402504
6	0.201067	-0.297635
7	-0.155406	-0.517042
8	-0.541331	-0.701246
9	-0.17604	-0.800177
10	0.0757168	-0.706087
11	0.309655	-0.0333189
12	0.198914	-0.614241
13	-0.481891	-0.143535
14	-0.152997	-0.646274
15	-0.543833	-0.867373
16	-0.78048	-0.870796
17	0.479278	0.676213

## Sheet: 4b,e Data
Fig 4b; H -> N
Subject	Slice	TP1	TP2	TP3	TP4	TP5	TP6	TP7	TP8	TP9	TP10	TP11	TP12	TP13	TP14	TP15	TP16	TP17	TP18	TP19	TP20	TP21	TP22	TP23	TP24	TP25	TP26	TP27	TP28	TP29	TP30	TP31	TP32	TP33	TP34	TP35	TP36	TP37	TP38	TP39	TP40	TP41	TP42	TP43	TP44	TP45	TP46	TP47	TP48
1	0	1.232	1.28484	1.31666	1.36011	1.43386	1.51182	1.55919	1.57422	1.58435	1.61506	1.67009	1.72835	1.74733	1.67574	1.47991	1.17533	0.845458	0.62355	0.627407	0.881717	1.28883	1.6702	1.84699	1.7201	1.32235	0.812741	0.398222	0.22253	0.296901	0.516436	0.738141	0.858492	0.846641	0.735159	0.595299	0.51258	0.55857	0.754855	1.04446	1.30183	1.39619	1.27261	0.983022	0.642571	0.361833	0.212811	0.224786	0.377776
2	0	1.52588	1.52808	1.5398	1.57722	1.6202	1.63536	1.61311	1.57997	1.56623	1.55801	1.48792	1.28811	0.970152	0.657148	0.517047	0.631238	0.909165	1.13901	1.14478	0.91533	0.596064	0.366563	0.325401	0.467835	0.732235	1.03896	1.29462	1.40194	1.30836	1.05904	0.786978	0.627628	0.62783	0.729725	0.836657	0.893023	0.909871	0.928828	0.971044	1.02032	1.04729	1.03999	1.00744	0.962606	0.916511	0.890836	0.917576	1.00521
3	0	0.0938098	-0.00803661	-0.242828	-0.513053	-0.681721	-0.653745	-0.424104	-0.0672834	0.308255	0.603306	0.757004	0.767331	0.697165	0.651683	0.730353	0.976209	1.34571	1.7158	1.93646	1.91174	1.66003	1.30646	1.01141	0.886822	0.950591	1.13122	1.30968	1.38286	1.32471	1.2058	1.14545	1.22456	1.42733	1.65432	1.7857	1.74332	1.52255	1.19433	0.882078	0.716593	0.782535	1.08159	1.52882	1.98081	2.28535	2.33991	2.13825	1.77802
4	0	1.62949	1.20995	0.866071	0.722416	0.785736	0.939562	1.01168	0.873985	0.515819	0.0522072	-0.333425	-0.479497	-0.323637	0.0710099	0.553932	0.967851	1.22329	1.32511	1.34298	1.35034	1.37048	1.36364	1.26229	1.02644	0.679104	0.302614	0.00319868	-0.136019	-0.0897236	0.104665	0.370627	0.626612	0.811737	0.894995	0.870669	0.748284	0.545716	0.290692	0.0290447	-0.170413	-0.226545	-0.0756543	0.289471	0.792261	1.27962	1.57179	1.53713	1.15532
5	0	1.91198	1.39072	0.781864	0.2695	-0.0275514	-0.0818192	0.0559603	0.293959	0.541772	0.738545	0.852406	0.860161	0.738574	0.48554	0.149433	-0.171852	-0.372011	-0.388941	-0.232228	0.0280157	0.29567	0.481978	0.528576	0.426337	0.228562	0.0416351	-0.0169	0.123257	0.44301	0.83314	1.13752	1.21968	1.02046	0.580798	0.0231256	-0.494432	-0.828842	-0.892338	-0.677567	-0.263645	0.207326	0.586088	0.782433	0.803113	0.735463	0.686345	0.718544	0.828171
6	0	0.196636	-0.0359065	-0.0825542	0.0425847	0.23431	0.360632	0.336437	0.166005	-0.0674256	-0.256447	-0.332753	-0.299185	-0.213148	-0.135718	-0.0838364	-0.022459	0.0970886	0.285861	0.497604	0.65594	0.702857	0.628908	0.469559	0.285125	0.144946	0.112219	0.217047	0.427746	0.649293	0.763881	0.696019	0.461625	0.165629	-0.0534405	-0.0953755	0.0592683	0.356214	0.705929	1.01843	1.21763	1.24823	1.09263	0.791643	0.443259	0.165433	0.0421665	0.0923798	0.280166
7	0	0.344566	-0.0888896	-0.0859632	0.367282	1.06185	1.67405	1.93049	1.73468	1.19339	0.546284	0.0504996	-0.120623	0.070098	0.52416	1.04915	1.42988	1.51164	1.26267	0.781093	0.240812	-0.189211	-0.404507	-0.379677	-0.14947	0.214678	0.61538	0.935322	1.05795	0.909492	0.503738	-0.0461921	-0.5709	-0.916883	-0.99273	-0.769647	-0.275062	0.387401	1.02575	1.41715	1.42786	1.09933	0.614403	0.169526	-0.133614	-0.300453	-0.386392	-0.439561	-0.475646
8	0	0.246555	0.0911592	0.227044	0.558027	0.959649	1.34787	1.67288	1.87566	1.87832	1.63444	1.19279	0.702872	0.341044	0.211922	0.303734	0.52459	0.775672	0.999104	1.18095	1.33527	1.49313	1.68799	1.92322	2.13837	2.21413	2.03496	1.5812	0.983523	0.477544	0.26463	0.375166	0.64944	0.858867	0.86818	0.708937	0.521816	0.435844	0.48543	0.61101	0.71631	0.729186	0.634445	0.473756	0.318358	0.228037	0.222243	0.285807	0.399569
9	0	1.63068	1.74186	1.6535	1.41935	1.15132	0.964152	0.930688	1.05618	1.27276	1.4603	1.49731	1.32762	1.00666	0.691939	0.571084	0.760011	1.22672	1.79011	2.20467	2.28715	2.0105	1.51165	1.01655	0.73127	0.754594	1.04714	1.46424	1.8305	2.01391	1.96472	1.71357	1.34478	0.960668	0.645927	0.441057	0.33751	0.29986	0.300392	0.339478	0.439141	0.623257	0.903639	1.27328	1.69668	2.09921	2.37268	2.41007	2.1611
10	0	2.18162	2.5495	2.70769	2.50827	1.9511	1.19018	0.44817	-0.0968377	-0.373448	-0.400897	-0.232528	0.0816316	0.487412	0.898165	1.18825	1.22991	0.958319	0.4227	-0.217391	-0.757276	-1.0366	-1.00037	-0.703608	-0.270473	0.159452	0.47209	0.601804	0.542369	0.347714	0.117755	-0.033222	-0.0210084	0.16458	0.43978	0.655134	0.671575	0.443957	0.0531511	-0.342065	-0.600712	-0.672022	-0.596136	-0.445699	-0.262438	-0.0349828	0.273806	0.675029	1.11371
11	0	1.21841	1.28019	1.20238	1.00365	0.762628	0.591798	0.591286	0.795115	1.13913	1.47472	1.62565	1.46406	0.977036	0.294279	-0.348014	-0.706228	-0.647608	-0.221406	0.362458	0.842622	1.04611	0.975701	0.789248	0.68434	0.764934	0.981571	1.18419	1.23804	1.10919	0.867977	0.629155	0.47939	0.432067	0.429301	0.388522	0.264922	0.0890575	-0.0443153	-0.0301084	0.177923	0.520921	0.84735	0.989297	0.857716	0.489585	0.0196488	-0.387719	-0.597316
12	0	0.960544	0.383637	0.175492	0.437475	1.0043	1.51843	1.63016	1.207	0.421023	-0.339246	-0.675534	-0.386746	0.425422	1.39563	2.06233	2.09352	1.46352	0.481309	-0.359741	-0.641568	-0.250848	0.55486	1.28852	1.50523	1.04878	0.132724	-0.787439	-1.27396	-1.14607	-0.561125	0.101121	0.469932	0.387806	-0.0254853	-0.470623	-0.656343	-0.460258	0.0253992	0.569344	0.930596	0.962487	0.655597	0.127616	-0.422346	-0.785977	-0.831226	-0.568811	-0.158913
13	0	-0.0116157	0.010662	0.0517403	0.057424	-0.00168295	-0.0964221	-0.151124	-0.100013	0.0548765	0.233107	0.325324	0.268895	0.0958102	-0.0822797	-0.14405	-0.0354573	0.200784	0.458793	0.631761	0.656306	0.522213	0.262675	-0.0563235	-0.346248	-0.515266	-0.498245	-0.286658	0.0573128	0.4145	0.650909	0.67332	0.473417	0.136353	-0.197849	-0.40669	-0.451732	-0.396946	-0.365942	-0.463246	-0.705338	-1.0029	-1.20636	-1.18493	-0.889982	-0.375015	0.224297	0.736651	1.01705
14	0	1.79239	1.50364	1.2365	1.06226	1.02031	1.10121	1.26239	1.46312	1.68572	1.92336	2.14489	2.26876	2.17655	1.77174	1.05522	0.167137	-0.646331	-1.13904	-1.18555	-0.839081	-0.291273	0.234072	0.584698	0.723709	0.699695	0.57844	0.393051	0.145007	-0.157427	-0.462914	-0.675589	-0.696218	-0.485005	-0.105424	0.286405	0.510055	0.451195	0.121253	-0.348253	-0.771254	-0.994006	-0.957213	-0.7054	-0.348802	-0.0108553	0.206656	0.236627	0.0556121
15	0	2.19648	1.73056	1.50265	1.58954	1.94291	2.42265	2.85986	3.12817	3.18742	3.07079	2.83004	2.49416	2.08063	1.63514	1.241	0.978271	0.87397	0.891246	0.956837	0.991402	0.924988	0.712047	0.358696	-0.0532074	-0.372616	-0.426317	-0.0934676	0.61879	1.5377	2.36697	2.81287	2.72979	2.1873	1.41377	0.66779	0.133225	-0.11103	-0.0682103	0.205029	0.614393	1.04112	1.3628	1.48036	1.34557	0.980435	0.474939	-0.0454796	-0.470065
16	0	1.63386	1.88899	1.96755	1.9057	1.82781	1.87478	2.11048	2.47193	2.80255	2.93671	2.77206	2.30438	1.64077	0.990131	0.595363	0.604504	0.965315	1.45178	1.82486	1.99276	2.02754	2.03637	2.02639	1.89493	1.5418	0.983516	0.362908	-0.140402	-0.406753	-0.407998	-0.182261	0.194904	0.618033	0.96276	1.12932	1.10189	0.968586	0.865658	0.877272	0.973152	1.04244	0.992558	0.817416	0.577083	0.33209	0.118279	-0.0191347	-0.00292556
17	0	-1.49217	-1.76372	-1.90589	-1.94992	-1.94091	-1.91805	-1.90613	-1.9154	-1.94743	-2.00169	-2.07545	-2.15753	-2.22546	-2.25469	-2.23556	-2.18297	-2.12838	-2.0991	-2.10062	-2.11301	-2.10228	-2.04071	-1.92785	-1.79963	-1.71537	-1.72539	-1.83777	-2.00664	-2.15377	-2.21313	-2.17062	-2.07338	-2.00377	-2.03509	-2.1934	-2.44427	-2.70961	-2.90532	-2.9806	-2.93777	-2.82125	-2.6833	-2.54872	-2.39981	-2.18712	-1.85848	-1.39657	-0.853132
1	1	1.04513	1.2801	1.42287	1.45143	1.39402	1.29524	1.18795	1.08388	0.978653	0.861844	0.725831	0.570001	0.40045	0.227079	0.0611265	-0.0828702	-0.180924	-0.199706	-0.113126	0.0732689	0.312879	0.533728	0.667389	0.675447	0.565563	0.389979	0.220371	0.108184	0.0569414	0.0289413	-0.0180631	-0.0950023	-0.17625	-0.224934	-0.222021	-0.176386	-0.114998	-0.0651408	-0.0406163	-0.039545	-0.053298	-0.0780153	-0.120903	-0.199069	-0.329302	-0.509059	-0.700676	-0.838224
2	1	0.705217	0.580602	0.393609	0.216796	0.0713582	-0.073416	-0.256813	-0.481094	-0.702785	-0.861801	-0.917659	-0.867066	-0.742057	-0.599063	-0.502976	-0.505642	-0.623878	-0.829107	-1.0586	-1.24593	-1.35383	-1.38799	-1.38316	-1.37547	-1.384	-1.41039	-1.44524	-1.46988	-1.45842	-1.39183	-1.27896	-1.16334	-1.10225	-1.13151	-1.24378	-1.39644	-1.53925	-1.63788	-1.67824	-1.65803	-1.58087	-1.45938	-1.32087	-1.208	-1.16968	-1.24087	-1.41784	-1.64725
3	1	0.884233	0.971151	0.842383	0.498583	0.033278	-0.397938	-0.632324	-0.557061	-0.155702	0.471108	1.13152	1.61842	1.80146	1.68287	1.38715	1.09471	0.954708	1.01891	1.22974	1.46731	1.6206	1.63325	1.50406	1.26505	0.966742	0.670968	0.436452	0.298957	0.263956	0.316878	0.435918	0.594787	0.759821	0.891528	0.952619	0.918996	0.791318	0.603467	0.420585	0.322299	0.375954	0.609099	0.987826	1.4087	1.71891	1.77382	1.5134	1.0108
4	1	1.40574	1.10528	0.790884	0.600539	0.603333	0.755905	0.915307	0.908597	0.625241	0.0824792	-0.573236	-1.13102	-1.41278	-1.35113	-1.00656	-0.518514	-0.0258272	0.392546	0.727456	1.00654	1.248	1.43322	1.51495	1.45183	1.24188	0.931544	0.597383	0.315554	0.138004	0.0852812	0.151096	0.307468	0.507144	0.690361	0.801375	0.808169	0.711386	0.536661	0.320213	0.102431	-0.0672996	-0.126582	-0.0122132	0.309461	0.811266	1.39594	1.91916	2.23693
5	1	0.380196	0.520191	0.711643	0.833483	0.790684	0.578073	0.284076	0.0349629	-0.0779652	-0.0420905	0.0800881	0.19112	0.210977	0.114432	-0.066877	-0.276607	-0.473547	-0.647294	-0.800568	-0.919037	-0.960487	-0.87684	-0.650781	-0.315731	0.0540922	0.372348	0.570646	0.619104	0.530817	0.34802	0.117643	-0.128395	-0.37679	-0.621238	-0.846507	-1.0202	-1.09814	-1.04251	-0.846672	-0.553884	-0.252492	-0.0388373	0.0361833	0.000666329	-0.0544233	-0.0363026	0.0852217	0.257448
6	1	-0.409496	-0.550872	-0.581626	-0.51305	-0.398176	-0.294267	-0.23301	-0.212402	-0.208283	-0.194385	-0.1585	-0.106962	-0.0565869	-0.0196642	0.00770094	0.0435085	0.102952	0.179818	0.243946	0.260133	0.214917	0.129568	0.0481489	0.0100225	0.0276176	0.0824657	0.137287	0.155325	0.119095	0.0409767	-0.0404726	-0.0781633	-0.0400766	0.0732416	0.227614	0.372492	0.467085	0.499961	0.490952	0.475485	0.481992	0.516463	0.562393	0.593957	0.592913	0.560094	0.517399	0.499668
7	1	-0.821417	-1.1947	-0.992499	-0.298539	0.596873	1.32524	1.60885	1.37461	0.758031	0.0173834	-0.579905	-0.84712	-0.724943	-0.28654	0.294372	0.808357	1.09277	1.09863	0.904651	0.665492	0.522423	0.531686	0.653595	0.800468	0.899363	0.921961	0.870304	0.746672	0.543102	0.260202	-0.0669369	-0.366437	-0.55676	-0.577	-0.397104	-0.0212654	0.489948	0.994963	1.29855	1.24994	0.84645	0.248071	-0.317509	-0.680203	-0.790035	-0.698718	-0.506743	-0.318075
8	1	0.283292	0.179519	0.155968	0.148136	0.126676	0.119082	0.159255	0.225116	0.235843	0.119509	-0.111458	-0.352444	-0.47903	-0.436518	-0.270923	-0.0842454	0.0373851	0.0643665	0.0181742	-0.0544193	-0.103356	-0.0940659	-0.0286481	0.0428677	0.041183	-0.0926829	-0.344772	-0.6156	-0.774306	-0.754975	-0.620198	-0.527002	-0.610551	-0.878672	-1.20306	-1.40804	-1.38282	-1.14098	-0.80224	-0.521654	-0.411194	-0.492531	-0.700578	-0.930616	-1.09606	-1.15778	-1.11183	-0.962183
9	1	1.37256	2.27472	2.90032	3.03934	2.67551	1.98003	1.23012	0.694172	0.532438	0.748424	1.202	1.67664	1.97767	2.01967	1.85429	1.61778	1.43092	1.32223	1.23081	1.08044	0.857274	0.624933	0.472625	0.449683	0.53891	0.676683	0.793686	0.847615	0.832373	0.764683	0.663865	0.542879	0.413908	0.294611	0.201036	0.132212	0.0678266	-0.0100363	-0.0897282	-0.126592	-0.0675245	0.119313	0.428541	0.814156	1.19271	1.45723	1.50851	1.29807
10	1	1.05232	1.44777	1.87419	2.07956	1.86898	1.21147	0.260598	-0.715877	-1.44705	-1.75119	-1.57983	-1.01612	-0.241669	0.515593	1.04126	1.1901	0.927493	0.343124	-0.378511	-1.02969	-1.46042	-1.62286	-1.55796	-1.34684	-1.06916	-0.789493	-0.557493	-0.401692	-0.319011	-0.276847	-0.234176	-0.169779	-0.100271	-0.0766994	-0.156752	-0.361794	-0.644767	-0.899165	-1.01417	-0.94188	-0.726817	-0.47353	-0.273928	-0.146253	-0.028062	0.174469	0.515784	0.962264
11	1	1.05655	0.853984	0.738827	0.705257	0.704136	0.701256	0.721048	0.833348	1.09069	1.46431	1.82503	1.98859	1.81718	1.33016	0.741145	0.360797	0.403179	0.830022	1.35999	1.64937	1.51622	1.04755	0.522081	0.21633	0.234767	0.475304	0.735165	0.860309	0.825343	0.705909	0.593557	0.529449	0.494847	0.445389	0.355192	0.243725	0.172214	0.211117	0.394815	0.68725	0.980385	1.13581	1.05581	0.743368	0.309504	-0.0778314	-0.269091	-0.194182
12	1	0.786616	0.391914	0.413083	0.800775	1.30314	1.59663	1.45874	0.887969	0.106058	-0.555007	-0.816277	-0.580596	0.0312523	0.744666	1.26006	1.38891	1.13749	0.697442	0.343163	0.284458	0.550751	0.971485	1.26705	1.20257	0.719993	-0.0244128	-0.738186	-1.14516	-1.13089	-0.80104	-0.418485	-0.253886	-0.435758	-0.885575	-1.37088	-1.6395	-1.55524	-1.16247	-0.653215	-0.263908	-0.16137	-0.373571	-0.790065	-1.21994	-1.47352	-1.43574	-1.11168	-0.632047
13	1	0.213307	0.211038	0.229143	0.206089	0.0991296	-0.0810902	-0.26475	-0.35704	-0.292991	-0.0772095	0.217005	0.487181	0.653756	0.69309	0.634865	0.533176	0.43658	0.373205	0.346628	0.334617	0.295455	0.189732	0.0108076	-0.196581	-0.345725	-0.343241	-0.133255	0.26859	0.765561	1.20341	1.42539	1.33989	0.967368	0.436561	-0.0743305	-0.421322	-0.556663	-0.537855	-0.482889	-0.497359	-0.613331	-0.773445	-0.864648	-0.777114	-0.459478	0.0473078	0.610327	1.04944
14	1	1.73258	1.09506	0.664216	0.521731	0.629449	0.859972	1.07526	1.20592	1.27746	1.36741	1.52587	1.71376	1.79991	1.62522	1.10237	0.293893	-0.585215	-1.25462	-1.50211	-1.28455	-0.73663	-0.0902307	0.438733	0.729551	0.768916	0.610468	0.324909	-0.0251854	-0.384454	-0.697446	-0.910046	-0.980902	-0.897444	-0.689924	-0.434387	-0.235227	-0.187597	-0.335466	-0.648057	-1.02927	-1.3572	-1.53451	-1.52487	-1.36008	-1.11932	-0.89426	-0.755594	-0.73196
15	1	-0.132313	-0.154986	0.0179819	0.315388	0.607864	0.773475	0.761423	0.612808	0.420788	0.255157	0.107678	-0.0964308	-0.427835	-0.881553	-1.3643	-1.74888	-1.94881	-1.95772	-1.83611	-1.67106	-1.54302	-1.50886	-1.58869	-1.74983	-1.90121	-1.91609	-1.68572	-1.18457	-0.511102	0.131809	0.523177	0.533918	0.190721	-0.347819	-0.880616	-1.25417	-1.40281	-1.33851	-1.12153	-0.835216	-0.567696	-0.395629	-0.368761	-0.496998	-0.744742	-1.04096	-1.30822	-1.49527
16	1	0.294983	0.0557462	-0.317966	-0.635872	-0.709294	-0.453239	0.0492129	0.570445	0.854292	0.761085	0.347923	-0.168556	-0.538249	-0.606879	-0.371013	0.0575305	0.532593	0.939307	1.21641	1.34776	1.3475	1.24751	1.08424	0.888941	0.689565	0.518577	0.411331	0.392684	0.465963	0.615404	0.816936	1.04292	1.25625	1.4087	1.46062	1.4137	1.32627	1.28859	1.36753	1.55616	1.76584	1.87145	1.78204	1.49026	1.07291	0.650428	0.334756	0.188389
17	1	2.38913	2.15743	1.84659	1.58714	1.46757	1.49912	1.61933	1.73118	1.75414	1.66063	1.48471	1.30358	1.20039	1.22279	1.35553	1.52256	1.62283	1.58564	1.41448	1.18903	1.02061	0.989099	1.10129	1.29371	1.47393	1.5739	1.58447	1.55144	1.53603	1.56612	1.61301	1.61286	1.51988	1.35215	1.1915	1.13163	1.2105	1.37811	1.52412	1.54497	1.40286	1.13765	0.830345	0.552915	0.342691	0.210506	0.162588	0.211563
1	2	2.38069	2.15397	1.82752	1.5059	1.29242	1.22187	1.24455	1.27088	1.24049	1.16076	1.08429	1.05068	1.04876	1.02804	0.941338	0.784093	0.606875	0.491878	0.503685	0.650072	0.88631	1.15444	1.41502	1.64572	1.82323	1.91885	1.91584	1.82927	1.70466	1.59087	1.50684	1.42966	1.31577	1.14149	0.93227	0.753944	0.666726	0.67564	0.718905	0.707248	0.586488	0.377797	0.166824	0.0486221	0.0638472	0.16669	0.246507	0.192819
2	2	-0.45361	-0.469571	-0.413753	-0.316411	-0.219172	-0.155918	-0.139364	-0.162784	-0.214194	-0.288482	-0.385569	-0.49809	-0.604108	-0.675264	-0.694204	-0.666016	-0.615045	-0.571039	-0.555349	-0.575638	-0.629287	-0.708692	-0.803094	-0.898943	-0.983663	-1.05215	-1.10978	-1.16813	-1.23712	-1.31969	-1.41198	-1.50612	-1.5921	-1.65777	-1.68998	-1.67931	-1.62634	-1.54392	-1.45315	-1.37625	-1.33092	-1.32689	-1.36288	-1.42578	-1.49616	-1.55993	-1.61724	-1.68032
3	2	0.17906	0.32933	0.427683	0.41845	0.308328	0.160375	0.0638993	0.0942314	0.273636	0.553887	0.838803	1.03643	1.10606	1.0739	1.0167	1.0237	1.14948	1.37915	1.63136	1.80129	1.81296	1.64885	1.35211	1.01145	0.730069	0.581068	0.573305	0.657476	0.768953	0.86951	0.957596	1.05181	1.16915	1.30913	1.44594	1.5355	1.54103	1.46022	1.32866	1.19816	1.11408	1.10572	1.17908	1.30524	1.42407	1.4801	1.46622	1.42833
4	2	1.29149	1.03502	0.817837	0.731953	0.799579	0.955059	1.0683	1.00394	0.689329	0.156903	-0.461686	-0.98796	-1.27083	-1.24749	-0.961431	-0.528896	-0.0743661	0.326809	0.667561	0.98343	1.30069	1.59304	1.77916	1.76668	1.51363	1.06569	0.546342	0.107956	-0.128994	-0.119784	0.0936888	0.404804	0.684978	0.831311	0.803164	0.633228	0.405398	0.208377	0.0923393	0.0571328	0.0775782	0.142035	0.270752	0.499072	0.839875	1.25401	1.64937	1.91093
5	2	-0.570832	0.0496427	0.683012	1.03367	0.936767	0.450358	-0.174125	-0.6288	-0.712317	-0.423497	0.0604484	0.494221	0.691075	0.597281	0.285304	-0.114637	-0.493316	-0.803188	-1.04546	-1.22556	-1.31706	-1.26295	-1.01285	-0.567823	-0.00133706	0.557308	0.967921	1.13104	1.02359	0.70398	0.284786	-0.115631	-0.419817	-0.611091	-0.716093	-0.765853	-0.766775	-0.702576	-0.561923	-0.366724	-0.175974	-0.058005	-0.0482687	-0.122974	-0.209702	-0.230249	-0.147093	0.0186986
6	2	0.165962	0.00443418	-0.115325	-0.143059	-0.0854362	0.00569515	0.0686434	0.0678222	0.00981166	-0.0669356	-0.118676	-0.120891	-0.0767828	-0.00777526	0.0648235	0.133519	0.204677	0.2862	0.373426	0.445761	0.47879	0.46336	0.414893	0.363371	0.332403	0.325262	0.327333	0.320237	0.296458	0.265063	0.24559	0.254895	0.295797	0.354564	0.408873	0.441709	0.452761	0.460285	0.491344	0.564512	0.675058	0.793687	0.880973	0.9071	0.863784	0.764681	0.639934	0.529869
7	2	-0.319503	-1.06294	-1.31345	-1.01483	-0.343932	0.377392	0.843842	0.90433	0.600811	0.108007	-0.366826	-0.664237	-0.710695	-0.52146	-0.180362	0.19461	0.492374	0.649408	0.678763	0.667082	0.724474	0.905033	1.15221	1.31919	1.26112	0.937146	0.449412	-0.00971448	-0.267346	-0.264334	-0.0757	0.146081	0.260105	0.210103	0.0564506	-0.0471945	0.0596952	0.425863	0.918758	1.27622	1.26194	0.816431	0.094069	-0.632171	-1.12106	-1.26958	-1.12837	-0.842519
8	2	0.0889237	-0.054132	-0.231419	-0.351635	-0.329678	-0.150202	0.0971245	0.251188	0.172515	-0.165185	-0.650223	-1.09183	-1.32093	-1.26988	-0.995342	-0.648694	-0.413767	-0.429171	-0.719658	-1.17356	-1.59125	-1.7867	-1.68473	-1.35611	-0.970735	-0.698319	-0.615488	-0.675602	-0.758741	-0.763597	-0.672532	-0.546844	-0.469282	-0.487792	-0.598178	-0.760249	-0.920474	-1.02918	-1.05912	-1.02331	-0.972606	-0.964616	-1.02742	-1.14781	-1.28624	-1.39747	-1.44311	-1.40133
9	2	0.374473	0.908442	1.28237	1.35054	1.10965	0.70264	0.350547	0.249223	0.479103	0.964613	1.50014	1.83785	1.80411	1.38644	0.738057	0.0935868	-0.351971	-0.525031	-0.471742	-0.292183	-0.0710187	0.148433	0.346636	0.498225	0.558854	0.477584	0.227572	-0.16238	-0.597509	-0.943417	-1.08285	-0.971864	-0.659697	-0.261953	0.0908162	0.298479	0.317415	0.169471	-0.0675047	-0.291962	-0.420749	-0.411754	-0.255672	0.038463	0.434467	0.844508	1.12855	1.14217
10	2	1.81511	1.92689	1.94515	1.78155	1.39952	0.838576	0.195909	-0.418497	-0.918455	-1.25055	-1.38592	-1.31798	-1.07552	-0.736099	-0.415515	-0.225617	-0.220288	-0.366422	-0.56586	-0.718376	-0.781871	-0.786759	-0.798565	-0.862064	-0.96871	-1.06473	-1.08628	-0.995889	-0.80268	-0.560488	-0.345302	-0.222145	-0.220043	-0.329581	-0.519196	-0.7522	-0.991497	-1.19609	-1.32342	-1.34366	-1.25539	-1.08568	-0.871407	-0.637694	-0.391659	-0.133398	0.129427	0.375614
11	2	0.678276	0.396308	0.135999	0.00262394	0.0149098	0.118356	0.240283	0.34243	0.434973	0.547146	0.679958	0.780569	0.769381	0.61332	0.387797	0.256344	0.355921	0.668923	0.999188	1.09445	0.827959	0.294676	-0.251859	-0.569187	-0.574493	-0.370446	-0.146753	-0.0457534	-0.0892686	-0.201808	-0.293007	-0.328622	-0.341925	-0.392098	-0.51159	-0.677075	-0.813609	-0.825951	-0.645553	-0.276205	0.184938	0.571638	0.717678	0.537933	0.0745775	-0.51626	-1.02771	-1.28781
12	2	0.146965	-0.285017	-0.552819	-0.554313	-0.322247	-0.00998558	0.186316	0.12747	-0.198117	-0.666917	-1.08083	-1.26824	-1.17261	-0.879225	-0.568554	-0.425567	-0.549845	-0.905791	-1.33785	-1.64993	-1.71304	-1.54159	-1.28883	-1.15795	-1.28026	-1.63308	-2.0465	-2.29761	-2.24282	-1.91104	-1.49496	-1.23876	-1.2916	-1.62063	-2.0376	-2.31866	-2.33935	-2.14043	-1.88808	-1.76086	-1.83888	-2.06222	-2.27777	-2.33791	-2.18656	-1.88155	-1.54899	-1.30924
13	2	0.20376	0.122677	0.102997	0.0803554	0.000647209	-0.133351	-0.265568	-0.337174	-0.336726	-0.304972	-0.29159	-0.303414	-0.289553	-0.176607	0.0718855	0.414784	0.742352	0.931592	0.910463	0.689086	0.344663	-0.0207878	-0.321341	-0.509522	-0.57688	-0.537602	-0.406423	-0.1876	0.112786	0.457473	0.758449	0.895384	0.772745	0.379785	-0.191116	-0.782342	-1.24064	-1.47733	-1.48834	-1.33044	-1.07817	-0.79269	-0.511728	-0.248497	0.00548753	0.263719	0.514108	0.70022
14	2	1.02224	0.0751912	-0.710886	-1.09545	-1.01185	-0.597344	-0.107688	0.221554	0.278309	0.0937837	-0.210853	-0.506039	-0.716456	-0.837882	-0.910008	-0.969455	-1.01574	-1.01269	-0.919599	-0.721971	-0.437177	-0.099866	0.249605	0.562962	0.781364	0.850256	0.748881	0.509778	0.207846	-0.0734931	-0.2711	-0.348253	-0.288259	-0.0973333	0.179103	0.448386	0.59642	0.546088	0.311235	0.00107445	-0.236199	-0.295261	-0.168003	0.0614455	0.27325	0.380266	0.365053	0.27121
15	2	-0.0945032	-0.296635	-0.519003	-0.682943	-0.729869	-0.655595	-0.512902	-0.380093	-0.323879	-0.383756	-0.572559	-0.868514	-1.19774	-1.44028	-1.48451	-1.30422	-0.993756	-0.718555	-0.607044	-0.665603	-0.784499	-0.829037	-0.741922	-0.578325	-0.45191	-0.439392	-0.522549	-0.615299	-0.649423	-0.638985	-0.663526	-0.786022	-0.980396	-1.13364	-1.12316	-0.908175	-0.565816	-0.249346	-0.102884	-0.188948	-0.464566	-0.805974	-1.06205	-1.11434	-0.921099	-0.526691	-0.035545	0.429126
16	2	-0.0436145	-0.408912	-0.669438	-0.672719	-0.388879	0.074884	0.532971	0.820763	0.876798	0.759169	0.591091	0.476447	0.440825	0.432227	0.37572	0.24018	0.0665334	-0.0617126	-0.0773786	0.0280092	0.202474	0.367352	0.465856	0.498353	0.519381	0.595617	0.754078	0.955408	1.10742	1.11347	0.934964	0.631231	0.341999	0.214031	0.318496	0.614332	0.979028	1.28355	1.46161	1.52803	1.53816	1.52653	1.47813	1.35228	1.13028	0.842714	0.559261	0.354934
17	2	1.26362	1.16459	1.08047	1.06747	1.14245	1.26932	1.37094	1.3662	1.22108	0.98287	0.764012	0.676697	0.762787	0.970209	1.19035	1.32596	1.34131	1.26491	1.15227	1.04164	0.93497	0.814626	0.67805	0.557979	0.507249	0.560045	0.704968	0.893622	1.07387	1.21674	1.3177	1.37891	1.3943	1.35173	1.24863	1.10632	0.971292	0.90132	0.941175	1.09869	1.33668	1.58814	1.78407	1.87669	1.85261	1.73757	1.58863	1.46915
Fig 4e; N->H
Subject	Slice	TP1	TP2	TP3	TP4	TP5	TP6	TP7	TP8	TP9	TP10	TP11	TP12	TP13	TP14	TP15	TP16	TP17	TP18	TP19	TP20	TP21	TP22	TP23	TP24	TP25	TP26	TP27	TP28	TP29	TP30	TP31	TP32	TP33	TP34	TP35	TP36	TP37	TP38	TP39	TP40	TP41	TP42	TP43	TP44	TP45	TP46	TP47	TP48
1	0	-1.15788	-0.949035	-0.863462	-0.927848	-1.08988	-1.24483	-1.29634	-1.2124	-1.03626	-0.843526	-0.684419	-0.562888	-0.459883	-0.365075	-0.289971	-0.263201	-0.311741	-0.430884	-0.564667	-0.62535	-0.547292	-0.33307	-0.0565795	0.173628	0.264698	0.180658	-0.0425127	-0.319499	-0.566229	-0.741027	-0.842351	-0.871627	-0.805962	-0.611814	-0.283407	0.133851	0.550898	0.85917	0.960969	0.806931	0.424562	-0.0878316	-0.594947	-0.956943	-1.06036	-0.863503	-0.432654	0.0761014
2	0	0.0147495	-0.275625	-0.912173	-1.6231	-2.11914	-2.24214	-2.02599	-1.64363	-1.28625	-1.05546	-0.92956	-0.814308	-0.637253	-0.417535	-0.25852	-0.266867	-0.460543	-0.74198	-0.961426	-1.01761	-0.913657	-0.735069	-0.585992	-0.539174	-0.622304	-0.825081	-1.10345	-1.37992	-1.56237	-1.59192	-1.48843	-1.3444	-1.26061	-1.27606	-1.35053	-1.40532	-1.37744	-1.2447	-1.02202	-0.753449	-0.50615	-0.352704	-0.339592	-0.462555	-0.668784	-0.88477	-1.04768	-1.11317
3	0	-0.0357656	-0.576531	-1.02598	-1.22887	-1.14376	-0.877681	-0.618828	-0.511782	-0.572449	-0.704609	-0.791795	-0.781249	-0.698908	-0.605106	-0.546958	-0.545046	-0.601432	-0.69957	-0.798624	-0.848597	-0.826678	-0.757126	-0.688033	-0.64807	-0.627906	-0.59918	-0.544642	-0.470327	-0.395986	-0.340622	-0.318892	-0.347913	-0.450078	-0.639984	-0.90197	-1.18085	-1.40138	-1.50605	-1.48339	-1.3682	-1.2183	-1.08722	-1.00888	-0.993451	-1.02496	-1.06207	-1.05538	-0.980544
4	0	-1.78267	-1.68422	-1.34937	-0.921718	-0.522007	-0.207891	0.0233079	0.199989	0.333909	0.398087	0.344094	0.151227	-0.129653	-0.379074	-0.468488	-0.341919	-0.0641438	0.202399	0.286062	0.110619	-0.249888	-0.605748	-0.758343	-0.614563	-0.23984	0.18121	0.450448	0.461891	0.247599	-0.0524722	-0.271037	-0.300163	-0.141434	0.104063	0.297704	0.340649	0.222951	0.0202514	-0.153823	-0.208756	-0.120076	0.062108	0.237585	0.30186	0.195908	-0.0630595	-0.389365	-0.672201
5	0	-0.526652	-0.791447	-0.863184	-0.758665	-0.558198	-0.365046	-0.266507	-0.313476	-0.511231	-0.810922	-1.11131	-1.28913	-1.25418	-0.998382	-0.607093	-0.222466	0.0265293	0.090177	0.0172986	-0.0871638	-0.134233	-0.100357	-0.0278994	0.0107169	-0.0417206	-0.193013	-0.393232	-0.560194	-0.627429	-0.583977	-0.478752	-0.388644	-0.37518	-0.457623	-0.611634	-0.7837	-0.908512	-0.92468	-0.791603	-0.509726	-0.137155	0.213416	0.408553	0.350139	0.0263837	-0.470551	-0.971552	-1.29198
6	0	0.390987	0.635825	0.778688	0.770897	0.628424	0.403141	0.149502	-0.0912713	-0.284411	-0.384572	-0.328433	-0.0540077	0.451538	1.10254	1.71107	2.05562	1.99465	1.55653	0.944104	0.43995	0.259528	0.436876	0.813271	1.13633	1.20731	0.987427	0.607313	0.285293	0.205216	0.416819	0.807896	1.16238	1.27385	1.05429	0.580852	0.0571445	-0.28726	-0.302933	0.0187509	0.547965	1.06859	1.35682	1.26468	0.786245	0.0799383	-0.578929	-0.918195	-0.813461
7	0	-0.590919	-0.300077	-0.0704458	-0.00175729	-0.135104	-0.435656	-0.808914	-1.13749	-1.32451	-1.3318	-1.19626	-1.01017	-0.870968	-0.829501	-0.865528	-0.897542	-0.817982	-0.547517	-0.0968189	0.4007	0.727371	0.690531	0.243502	-0.461458	-1.13046	-1.46761	-1.31764	-0.735691	0.0461579	0.730609	1.08261	1.00976	0.573574	-0.047132	-0.615154	-0.911169	-0.822217	-0.404227	0.13647	0.552488	0.688917	0.548779	0.257001	-0.0275108	-0.181374	-0.147195	0.0536234	0.321789
8	0	-0.411827	-0.547554	-0.9492	-1.40463	-1.62284	-1.43825	-0.93877	-0.414583	-0.158641	-0.263932	-0.569168	-0.791444	-0.740064	-0.450826	-0.151847	-0.0977716	-0.393126	-0.922015	-1.42341	-1.65516	-1.5384	-1.19392	-0.852831	-0.702926	-0.773622	-0.933601	-0.992381	-0.827833	-0.461067	-0.0473497	0.20481	0.147996	-0.212556	-0.706616	-1.08797	-1.18286	-1.00157	-0.727614	-0.58682	-0.693995	-0.988643	-1.29408	-1.44163	-1.36751	-1.12558	-0.826671	-0.564807	-0.387691
9	0	-0.797189	-0.822851	-0.889394	-0.922925	-0.843152	-0.613727	-0.27968	0.036053	0.183256	0.0626348	-0.310165	-0.798705	-1.20958	-1.38859	-1.29251	-1.00472	-0.697431	-0.558115	-0.701617	-1.1022	-1.58761	-1.91252	-1.87754	-1.42883	-0.688223	0.0969789	0.659156	0.824053	0.582649	0.0856216	-0.441234	-0.817256	-0.99207	-1.04413	-1.09901	-1.22662	-1.38542	-1.44636	-1.28053	-0.857438	-0.288688	0.219667	0.479516	0.423802	0.136051	-0.205812	-0.434335	-0.487482
10	0	-0.231077	-0.174405	-0.284783	-0.506228	-0.747917	-0.915831	-0.945778	-0.825846	-0.600061	-0.352415	-0.179951	-0.166721	-0.362307	-0.76007	-1.27706	-1.75528	-2.0074	-1.9024	-1.44658	-0.800873	-0.210586	0.116209	0.109264	-0.139655	-0.435719	-0.587247	-0.503898	-0.235847	0.0673735	0.252534	0.251362	0.106698	-0.0726791	-0.187448	-0.199886	-0.138622	-0.0692378	-0.057423	-0.141609	-0.319076	-0.545037	-0.745576	-0.844112	-0.793545	-0.599493	-0.323546	-0.0655851	0.0701986
11	0	-1.01129	-1.18169	-1.10591	-0.708194	-0.0580513	0.634183	1.10832	1.18721	0.871011	0.336405	-0.157692	-0.404808	-0.351282	-0.103861	0.159357	0.31336	0.357885	0.3891	0.502494	0.707227	0.915803	1.01102	0.934486	0.730607	0.518952	0.41748	0.46735	0.609711	0.733427	0.758552	0.687079	0.580322	0.490258	0.412665	0.304541	0.145465	-0.0188267	-0.0968752	-0.0214509	0.194822	0.466778	0.693297	0.812349	0.820941	0.758908	0.672422	0.581001	0.47052
12	0	-0.528209	0.0811465	0.476242	0.443466	0.0164071	-0.539969	-0.88246	-0.789664	-0.290051	0.356607	0.810841	0.847654	0.481362	-0.0486314	-0.421534	-0.425289	-0.0816869	0.368962	0.615456	0.466938	-0.026942	-0.598566	-0.915713	-0.777955	-0.241184	0.405687	0.802074	0.723595	0.217297	-0.414189	-0.775629	-0.604168	0.0693136	0.921522	1.51049	1.52743	0.980381	0.197971	-0.355473	-0.350645	0.209203	0.985025	1.49975	1.42095	0.758926	-0.138572	-0.790336	-0.860728
13	0	-0.0410109	-0.131678	-0.269686	-0.426598	-0.559516	-0.63978	-0.674542	-0.705118	-0.783371	-0.940043	-1.16177	-1.38922	-1.54021	-1.5504	-1.4119	-1.18515	-0.969652	-0.846182	-0.826677	-0.847525	-0.813421	-0.663236	-0.412531	-0.143355	0.0493822	0.114911	0.0681722	-0.0343278	-0.142551	-0.246666	-0.368541	-0.519197	-0.664684	-0.736449	-0.678827	-0.493924	-0.25095	-0.0548356	0.00692146	-0.0911064	-0.300218	-0.520446	-0.641244	-0.58092	-0.314182	0.117305	0.613068	1.03919
14	0	-0.379612	-0.27766	-0.275973	-0.390191	-0.590597	-0.817985	-1.00702	-1.10441	-1.07883	-0.926081	-0.674137	-0.386308	-0.152655	-0.0619867	-0.160922	-0.420942	-0.736492	-0.963093	-0.981984	-0.761226	-0.380632	-0.000567825	0.216796	0.190902	-0.0423886	-0.364408	-0.644971	-0.80073	-0.811325	-0.698828	-0.497167	-0.237399	0.043769	0.286983	0.41081	0.345618	0.0863633	-0.276255	-0.579608	-0.662895	-0.450592	-0.000301379	0.509877	0.852622	0.854989	0.488026	-0.107016	-0.678568
15	0	-0.625451	-0.556541	-0.537023	-0.594697	-0.717207	-0.850348	-0.925555	-0.902229	-0.795599	-0.668736	-0.593521	-0.60751	-0.694698	-0.801114	-0.873325	-0.891536	-0.872977	-0.846963	-0.826278	-0.798467	-0.741498	-0.649093	-0.543042	-0.459809	-0.422418	-0.423352	-0.432807	-0.421918	-0.380906	-0.324186	-0.285829	-0.30566	-0.40523	-0.565877	-0.729055	-0.823687	-0.801174	-0.654481	-0.416056	-0.1443	0.0937193	0.240414	0.262934	0.162788	-0.0220517	-0.227686	-0.38848	-0.462623
16	0	-1.3412	-1.72626	-2.01452	-2.09108	-1.9328	-1.61314	-1.27268	-1.05956	-1.05933	-1.24912	-1.50785	-1.68439	-1.68477	-1.51995	-1.28208	-1.07321	-0.945956	-0.896875	-0.900986	-0.942384	-1.01097	-1.07989	-1.10186	-1.0395	-0.903507	-0.758446	-0.684166	-0.721593	-0.846549	-0.991538	-1.09445	-1.1329	-1.12143	-1.08432	-1.03315	-0.964991	-0.871539	-0.740454	-0.548388	-0.269095	0.088404	0.438903	0.63196	0.535273	0.136541	-0.424734	-0.930757	-1.20809
17	0	-0.151239	-0.0433146	0.148644	0.371407	0.553354	0.642063	0.630318	0.553342	0.461561	0.391581	0.355608	0.34931	0.362263	0.379305	0.375999	0.319008	0.178157	-0.0524909	-0.336966	-0.598523	-0.744637	-0.705217	-0.466237	-0.0827738	0.338345	0.682115	0.872843	0.898575	0.802484	0.653448	0.515658	0.429878	0.409592	0.449015	0.535681	0.660067	0.819341	1.01632	1.25408	1.52553	1.80183	2.03058	2.15291	2.13417	1.98658	1.76255	1.52058	1.29363
1	1	-0.56287	-0.408745	-0.332879	-0.350381	-0.422113	-0.467855	-0.404133	-0.191934	0.138123	0.504026	0.817217	1.01711	1.08022	1.01783	0.872483	0.704864	0.568042	0.486472	0.455986	0.456918	0.462639	0.442913	0.374589	0.259039	0.129442	0.0388313	0.0372349	0.147731	0.346518	0.559993	0.696212	0.703413	0.613041	0.525346	0.542823	0.703313	0.96025	1.21257	1.35521	1.32387	1.11817	0.794715	0.439425	0.142635	-0.0159921	0.0130835	0.224945	0.555322
2	1	0.702833	0.627959	0.622331	0.728822	0.936554	1.17605	1.35105	1.39061	1.29089	1.12037	0.982515	0.954891	1.04084	1.16707	1.23252	1.1765	1.01876	0.845193	0.753738	0.799102	0.968312	1.19349	1.38773	1.48466	1.46538	1.36272	1.24193	1.16843	1.17785	1.26059	1.36842	1.44246	1.44794	1.39262	1.31778	1.27261	1.2915	1.38311	1.52903	1.68819	1.80859	1.84767	1.79409	1.67642	1.55019	1.46926	1.45845	1.50179
3	1	1.10563	0.542831	0.149134	0.0515378	0.248962	0.591478	0.864301	0.925942	0.790992	0.592544	0.465671	0.45537	0.513977	0.563205	0.548519	0.447134	0.254032	-0.0143877	-0.303873	-0.532785	-0.63888	-0.617608	-0.509553	-0.353784	-0.159146	0.082924	0.365483	0.645319	0.84966	0.906715	0.781998	0.496539	0.116623	-0.271474	-0.584077	-0.760342	-0.786128	-0.707991	-0.613326	-0.577623	-0.615925	-0.680399	-0.708231	-0.676517	-0.613178	-0.559116	-0.52779	-0.503601
4	1	-0.56815	-0.71517	-0.769286	-0.760099	-0.737864	-0.739663	-0.765049	-0.776945	-0.729103	-0.603791	-0.433396	-0.2882	-0.235922	-0.298758	-0.435696	-0.561653	-0.593073	-0.494666	-0.300174	-0.0936772	0.0375324	0.049102	-0.0412571	-0.168277	-0.255461	-0.25254	-0.15556	-0.00309177	0.145316	0.236963	0.248237	0.191104	0.101004	0.0146494	-0.0478847	-0.0873377	-0.11789	-0.157428	-0.220906	-0.315036	-0.432586	-0.550584	-0.63802	-0.670905	-0.644487	-0.574673	-0.490284	-0.422647
5	1	-0.196194	-0.492571	-0.550919	-0.336748	0.033744	0.345903	0.396719	0.101062	-0.460675	-1.07401	-1.48479	-1.51406	-1.13987	-0.506129	0.144723	0.581659	0.687638	0.508779	0.224257	0.0470685	0.105202	0.368885	0.666473	0.782745	0.587729	0.123337	-0.408458	-0.757594	-0.773624	-0.494762	-0.118878	0.123791	0.110031	-0.115001	-0.385255	-0.52709	-0.460817	-0.231946	0.0362336	0.230139	0.316318	0.352153	0.430711	0.596481	0.793692	0.891732	0.777356	0.450917
6	1	0.145596	0.250904	0.344437	0.400385	0.415684	0.404273	0.381616	0.35133	0.30557	0.240462	0.17398	0.147957	0.206066	0.360173	0.570862	0.760291	0.852314	0.815653	0.683624	0.537192	0.459517	0.488773	0.598451	0.716361	0.767861	0.715267	0.572988	0.396503	0.255692	0.20432	0.255849	0.37508	0.490973	0.526356	0.430848	0.201682	-0.114856	-0.438869	-0.683485	-0.78653	-0.736207	-0.576244	-0.383884	-0.230557	-0.146944	-0.113711	-0.0856038	-0.0339207
7	1	-0.525409	-0.0766466	0.218953	0.283972	0.112747	-0.228457	-0.631273	-0.993215	-1.25562	-1.4099	-1.47579	-1.47409	-1.41272	-1.28882	-1.09809	-0.84205	-0.530681	-0.186833	0.142023	0.376549	0.426429	0.242076	-0.136245	-0.573371	-0.891893	-0.958883	-0.758595	-0.403536	-0.0698629	0.104032	0.0855314	-0.0635745	-0.25692	-0.442357	-0.600686	-0.705091	-0.704718	-0.562095	-0.304524	-0.0292641	0.148218	0.159766	0.0197348	-0.178425	-0.292703	-0.188575	0.182268	0.721162
8	1	0.816697	0.642927	0.122482	-0.470293	-0.802268	-0.698842	-0.254466	0.243976	0.527977	0.539498	0.458778	0.545344	0.917023	1.4377	1.79469	1.70576	1.1122	0.233069	-0.552408	-0.921421	-0.789473	-0.342857	0.0982449	0.291664	0.215118	0.050307	0.0390272	0.318759	0.835469	1.37237	1.67418	1.59973	1.21276	0.747727	0.463907	0.478587	0.691838	0.859683	0.770572	0.40293	-0.0482463	-0.294164	-0.137598	0.405557	1.12454	1.74534	2.07248	2.0497
9	1	-0.0232619	-0.168537	-0.324085	-0.402322	-0.357711	-0.200493	0.0152203	0.214524	0.324187	0.294389	0.12054	-0.146102	-0.413572	-0.586941	-0.607711	-0.477003	-0.257786	-0.0556671	0.0222978	-0.0788169	-0.323234	-0.590663	-0.730763	-0.635851	-0.291983	0.21407	0.729976	1.09768	1.21527	1.0778	0.776375	0.449625	0.209614	0.0872207	0.0332207	-0.0279197	-0.132766	-0.248843	-0.298917	-0.221862	-0.0276994	0.194072	0.322319	0.27684	0.0666367	-0.215871	-0.447396	-0.540064
10	1	0.0631467	0.0792616	-0.060742	-0.2586	-0.392981	-0.366264	-0.137671	0.259798	0.72634	1.13127	1.36443	1.3763	1.18727	0.866891	0.50119	0.168333	-0.0691703	-0.164381	-0.0926536	0.132276	0.448353	0.758291	0.963893	1.00301	0.871503	0.623667	0.352619	0.156087	0.0993834	0.191944	0.387048	0.599453	0.730372	0.697411	0.469639	0.0946067	-0.3067	-0.58745	-0.643953	-0.464025	-0.125132	0.250413	0.549527	0.70495	0.710067	0.614485	0.495697	0.409032
11	1	-1.06525	-1.20671	-1.19197	-0.958696	-0.574405	-0.199399	0.00557443	-0.0312136	-0.258159	-0.537418	-0.726868	-0.755375	-0.646674	-0.48244	-0.337794	-0.240915	-0.182568	-0.152336	-0.159005	-0.221406	-0.349763	-0.536349	-0.752962	-0.946418	-1.0392	-0.955623	-0.675699	-0.2778	0.0797756	0.240887	0.138599	-0.176481	-0.574994	-0.912728	-1.08041	-1.03315	-0.805951	-0.507218	-0.277696	-0.224585	-0.3672	-0.628737	-0.879188	-1.00359	-0.959031	-0.792098	-0.608449	-0.512784
12	1	0.091439	0.371014	0.607326	0.662997	0.492139	0.19469	-0.0233914	0.027032	0.389336	0.91498	1.33622	1.41707	1.09221	0.508772	-0.055877	-0.351094	-0.289229	0.0185747	0.341581	0.467675	0.315632	-0.0371145	-0.41419	-0.644124	-0.648477	-0.468526	-0.221135	-0.0149488	0.120299	0.247253	0.466481	0.825619	1.2527	1.56754	1.5781	1.20861	0.576604	-0.0411204	-0.348382	-0.199703	0.305279	0.870898	1.17603	1.06335	0.631143	0.173209	0.00534489	0.282229
13	1	0.340217	0.0892288	-0.153475	-0.315379	-0.352662	-0.273874	-0.141484	-0.0464238	-0.0667751	-0.232372	-0.514396	-0.842855	-1.13786	-1.33739	-1.41324	-1.37376	-1.25207	-1.08292	-0.884024	-0.659927	-0.425749	-0.225804	-0.123738	-0.164734	-0.334113	-0.54467	-0.671981	-0.626136	-0.416894	-0.162952	-0.0269347	-0.110356	-0.379213	-0.67638	-0.816661	-0.702269	-0.384512	-0.0339302	0.162477	0.113821	-0.122192	-0.377274	-0.470956	-0.304987	0.0961603	0.607514	1.06457	1.32855
14	1	-0.111742	0.0240859	0.128658	0.185413	0.181693	0.110577	-0.0237561	-0.198424	-0.368362	-0.475329	-0.472665	-0.355486	-0.175255	-0.0239386	0.00748448	-0.124243	-0.385896	-0.67218	-0.845506	-0.799875	-0.523335	-0.121397	0.226865	0.364181	0.239736	-0.0741949	-0.435079	-0.705376	-0.80302	-0.711753	-0.464255	-0.119519	0.251241	0.569815	0.75911	0.766255	0.595085	0.322148	0.0743493	-0.0249258	0.0892577	0.393977	0.781547	1.09149	1.1681	0.932109	0.434871	-0.143973
15	1	1.05856	1.16264	1.28873	1.41216	1.51795	1.60622	1.6868	1.76936	1.8525	1.91524	1.91927	1.82564	1.6176	1.31455	0.968125	0.644341	0.404362	0.293386	0.336571	0.532826	0.842438	1.18142	1.4434	1.54995	1.49621	1.3502	1.20017	1.09302	1.01584	0.930007	0.816489	0.687464	0.562905	0.450903	0.360141	0.326098	0.407527	0.63996	0.985345	1.33121	1.55044	1.57613	1.43236	1.20281	0.971731	0.78513	0.65028	0.557061
16	1	-0.912909	-0.928394	-0.889442	-0.758435	-0.524178	-0.217521	0.0847745	0.280412	0.284793	0.0772825	-0.278027	-0.654615	-0.920956	-1.00386	-0.92381	-0.78124	-0.700195	-0.764011	-0.97955	-1.2787	-1.54144	-1.63018	-1.44102	-0.967878	-0.342771	0.195478	0.411552	0.206773	-0.311818	-0.881924	-1.23362	-1.23968	-0.967985	-0.607382	-0.331536	-0.2017	-0.167064	-0.140473	-0.0759912	0.00900769	0.0648053	0.0501528	-0.0478705	-0.210336	-0.38624	-0.501946	-0.492373	-0.342422
17	1	-0.555865	-0.850625	-1.07866	-1.17312	-1.11425	-0.932594	-0.686539	-0.43153	-0.200598	-0.00421531	0.158118	0.288865	0.392144	0.474966	0.540772	0.578506	0.561682	0.465566	0.29149	0.0770235	-0.119093	-0.24768	-0.293444	-0.275621	-0.225837	-0.163047	-0.0884658	-0.00409388	0.0666722	0.0813737	0.0060189	-0.154648	-0.349649	-0.504944	-0.563589	-0.518064	-0.415456	-0.334624	-0.351064	-0.5074	-0.798126	-1.16834	-1.52405	-1.75517	-1.77227	-1.54752	-1.13562	-0.653659
1	2	-0.86693	-0.791399	-0.610517	-0.373953	-0.147653	0.0234567	0.13685	0.217125	0.283566	0.338409	0.38344	0.436697	0.526771	0.672991	0.870405	1.08614	1.26766	1.36526	1.35933	1.26717	1.11893	0.927139	0.683901	0.387042	0.0641757	-0.229413	-0.431487	-0.492929	-0.393267	-0.155432	0.149936	0.425497	0.58735	0.598653	0.480354	0.302453	0.161096	0.142162	0.283306	0.557047	0.881405	1.14234	1.21933	1.02525	0.560056	-0.0584077	-0.627345	-0.95011
2	2	0.879417	0.847858	0.861123	0.917747	0.992872	1.06156	1.1174	1.17262	1.24255	1.32837	1.41015	1.45527	1.43793	1.35907	1.25391	1.17966	1.187	1.29026	1.45581	1.6186	1.71683	1.72204	1.6472	1.53407	1.43306	1.38688	1.41972	1.53022	1.69028	1.85341	1.97284	2.02222	2.00786	1.96481	1.93816	1.95917	2.02838	2.11405	2.1667	2.14361	2.0315	1.85563	1.66952	1.53071	1.47628	1.51008	1.60458	1.71446
3	2	0.729193	0.540719	0.432367	0.423496	0.481673	0.536517	0.52122	0.411086	0.232052	0.0399689	-0.108579	-0.177858	-0.164729	-0.100925	-0.0414725	-0.0385642	-0.112669	-0.239615	-0.365017	-0.439683	-0.45269	-0.43693	-0.441732	-0.494366	-0.580695	-0.656769	-0.677087	-0.61718	-0.481614	-0.302862	-0.134689	-0.0353631	-0.0412104	-0.146687	-0.309196	-0.477424	-0.621494	-0.742751	-0.858719	-0.978478	-1.09058	-1.17372	-1.21745	-1.22859	-1.21469	-1.16543	-1.05902	-0.892666
4	2	0.412036	0.144163	-0.137815	-0.366389	-0.516321	-0.596514	-0.624838	-0.606793	-0.533228	-0.397602	-0.218615	-0.0494836	0.0371728	-0.0150023	-0.207476	-0.468554	-0.672921	-0.698245	-0.493181	-0.116322	0.282368	0.532339	0.529389	0.292941	-0.0385867	-0.275495	-0.273989	-0.0115626	0.400175	0.77302	0.938951	0.832659	0.516637	0.141089	-0.134193	-0.214662	-0.109552	0.0791337	0.209762	0.171378	-0.0629566	-0.426161	-0.792823	-1.03783	-1.08621	-0.933606	-0.636671	-0.286924
5	2	-0.0206319	-0.184956	-0.170123	0.0319455	0.298411	0.424134	0.233595	-0.308943	-1.0573	-1.73588	-2.06155	-1.87476	-1.21592	-0.311516	0.521806	1.01124	1.04217	0.703099	0.237567	-0.0810488	-0.0942587	0.15441	0.444743	0.511217	0.207472	-0.395802	-1.0428	-1.43806	-1.41791	-1.04259	-0.552413	-0.215824	-0.168114	-0.344931	-0.548461	-0.592792	-0.426917	-0.158371	0.0288864	0.00295153	-0.223792	-0.495383	-0.606577	-0.434952	-0.02778	0.416633	0.667153	0.603923
6	2	-0.0709209	-0.0478664	0.047149	0.148828	0.199657	0.178577	0.102152	0.00284491	-0.0938527	-0.174761	-0.227472	-0.229357	-0.152926	0.0137096	0.247426	0.488026	0.658988	0.703791	0.619639	0.465954	0.335909	0.303875	0.381069	0.508255	0.590156	0.550347	0.375848	0.128888	-0.0808373	-0.152674	-0.0522953	0.163957	0.374151	0.44996	0.3141	-0.0326907	-0.518438	-1.02569	-1.42389	-1.60603	-1.52559	-1.21894	-0.796548	-0.40052	-0.14554	-0.071367	-0.132816	-0.235237
7	2	0.415214	0.368333	0.224417	0.0496277	-0.129863	-0.331785	-0.590595	-0.916113	-1.26271	-1.53144	-1.61084	-1.43657	-1.03368	-0.512566	-0.0192365	0.331819	0.506316	0.557111	0.586612	0.682489	0.859658	1.04237	1.10266	0.940363	0.558851	0.082446	-0.3051	-0.464333	-0.374865	-0.132337	0.119676	0.264404	0.24585	0.0636439	-0.238783	-0.576493	-0.834143	-0.908573	-0.769051	-0.487356	-0.20393	-0.0473179	-0.0594279	-0.170303	-0.233155	-0.104034	0.266296	0.777546
8	2	-0.30313	-0.202165	-0.0899782	0.0790943	0.322262	0.595918	0.816849	0.91682	0.884877	0.767936	0.637668	0.553028	0.537332	0.571168	0.601764	0.572987	0.466994	0.329363	0.251328	0.312109	0.519172	0.792502	1.00851	1.07411	0.980829	0.807028	0.670495	0.660458	0.788819	0.991729	1.17999	1.29982	1.35823	1.39672	1.43731	1.44519	1.34077	1.05761	0.607197	0.103691	-0.27387	-0.364067	-0.103419	0.440853	1.10049	1.6776	2.01948	2.06409
9	2	1.803	1.62245	1.3042	0.893212	0.450097	0.0661751	-0.141329	-0.0726815	0.286083	0.818187	1.30405	1.52472	1.37982	0.939119	0.394712	-0.0451011	-0.247912	-0.19449	0.0330379	0.292952	0.444636	0.413668	0.233051	0.031936	-0.0327904	0.13056	0.48693	0.885924	1.14314	1.14533	0.916741	0.602216	0.372939	0.316731	0.389543	0.457568	0.393131	0.159445	-0.161841	-0.410517	-0.433868	-0.176332	0.2766	0.733789	1.00372	1.00924	0.835931	0.679541
10	2	-0.306939	0.0192449	0.19182	0.177733	0.006348	-0.2348	-0.427997	-0.471958	-0.325986	-0.0259745	0.336068	0.651759	0.829672	0.812067	0.583676	0.181239	-0.30229	-0.732853	-0.973905	-0.935258	-0.609541	-0.0787358	0.51255	1.00671	1.28768	1.31983	1.15252	0.885745	0.615634	0.394091	0.225549	0.0938046	-0.00794912	-0.0651667	-0.0500886	0.0596886	0.261623	0.514711	0.740748	0.848882	0.780562	0.551871	0.260653	0.0436722	0.00459833	0.156412	0.413107	0.634873
11	2	-0.803579	-0.846975	-0.743912	-0.490187	-0.212332	-0.0927765	-0.239898	-0.601347	-0.985582	-1.17683	-1.06642	-0.713435	-0.29451	0.0200323	0.174063	0.240381	0.337588	0.520794	0.733237	0.84918	0.764577	0.463228	0.0197355	-0.439738	-0.775466	-0.861234	-0.623266	-0.0920818	0.575627	1.1457	1.4109	1.28925	0.862119	0.340252	-0.022478	-0.0394152	0.310887	0.851736	1.2829	1.34034	0.945609	0.248523	-0.456926	-0.884019	-0.887724	-0.517189	0.0346794	0.546978
12	2	1.25863	1.04099	0.811907	0.736426	0.907081	1.29079	1.74953	2.11383	2.26128	2.16121	1.87376	1.51491	1.20855	1.04339	1.04509	1.17163	1.33672	1.45325	1.47458	1.41077	1.31067	1.22082	1.14967	1.06549	0.93092	0.745664	0.561927	0.462467	0.520705	0.767141	1.17117	1.63851	2.02963	2.20496	2.08784	1.71655	1.25104	0.91451	0.88467	1.18915	1.67237	2.06748	2.14201	1.83312	1.28873	0.787778	0.587689	0.788114
13	2	0.270249	0.368637	0.413671	0.352836	0.203029	0.0303851	-0.102704	-0.178582	-0.226644	-0.292405	-0.399015	-0.526675	-0.621217	-0.626381	-0.521826	-0.343596	-0.169591	-0.0727619	-0.0703744	-0.10747	-0.0928722	0.032377	0.243344	0.439329	0.511111	0.418362	0.219059	0.0300028	-0.0525713	-0.0158517	0.0688446	0.108227	0.0636347	-0.0179319	-0.0412669	0.0613543	0.272794	0.491962	0.591294	0.493332	0.220328	-0.108908	-0.328077	-0.290998	0.0689317	0.705025	1.46009	2.10934
14	2	0.331614	0.328561	0.418173	0.553516	0.675494	0.737534	0.712614	0.591102	0.381092	0.10907	-0.18829	-0.478493	-0.73884	-0.948495	-1.08287	-1.12557	-1.08698	-1.00132	-0.894729	-0.757468	-0.559082	-0.298987	-0.0385345	0.124191	0.11583	-0.0674443	-0.359784	-0.658503	-0.864649	-0.913908	-0.79062	-0.525161	-0.180249	0.166804	0.441383	0.5874	0.58092	0.438042	0.212878	-0.0154599	-0.165026	-0.180432	-0.0647203	0.103092	0.190568	0.0814616	-0.243525	-0.675134
15	2	0.770743	1.17786	1.49664	1.69369	1.7691	1.73337	1.59708	1.38648	1.16391	1.01719	1.01052	1.13394	1.29885	1.39046	1.33935	1.15834	0.92192	0.710592	0.562709	0.463121	0.370854	0.263767	0.167016	0.142433	0.242877	0.460682	0.704949	0.828413	0.701272	0.299943	-0.247889	-0.710668	-0.877399	-0.675815	-0.202207	0.346715	0.778823	0.979437	0.927994	0.677755	0.32533	-0.0197666	-0.267147	-0.375346	-0.363824	-0.293675	-0.225221	-0.181106
16	2	-1.30879	-1.7617	-2.00227	-1.91641	-1.5176	-0.942095	-0.388163	-0.0329056	0.0324122	-0.177851	-0.5656	-0.990587	-1.31578	-1.45264	-1.39669	-1.22792	-1.05848	-0.952695	-0.882162	-0.7581	-0.514969	-0.172799	0.170276	0.397518	0.429305	0.241421	-0.141597	-0.650951	-1.17442	-1.57609	-1.74515	-1.64936	-1.35484	-0.996133	-0.714452	-0.598943	-0.6577	-0.825534	-0.997636	-1.07215	-0.987988	-0.747604	-0.414591	-0.0823843	0.172498	0.32414	0.395092	0.42308
17	2	-0.383098	-0.43524	-0.537308	-0.685262	-0.851687	-0.991904	-1.04834	-0.962999	-0.710026	-0.331436	0.0626049	0.3434	0.429404	0.319535	0.0778475	-0.209947	-0.476487	-0.687	-0.826937	-0.886424	-0.866751	-0.803047	-0.768191	-0.835925	-1.02484	-1.27048	-1.45382	-1.47051	-1.29636	-1.00865	-0.751481	-0.66318	-0.801554	-1.10665	-1.42802	-1.60791	-1.56969	-1.35221	-1.07269	-0.856743	-0.788157	-0.894164	-1.14705	-1.47033	-1.76126	-1.93345	-1.95231	-1.83327
[truncated: 23 more columns]

## Sheet: 4c,f Data
Fig 4c, B->S (21 Events)
Event	Slice	TP1	TP2	TP3	TP4	TP5	TP6	TP7	TP8	TP9	TP10	TP11	TP12	TP13	TP14	TP15	TP16	TP17	TP18	TP19	TP20	TP21	TP22	TP23	TP24	TP25	TP26	TP27	TP28	TP29	TP30	TP31	TP32	TP33	TP34	TP35
1	0	-0.21771	-0.19501	-0.31555	-0.53964	-0.7078	-0.75169	-0.68421	-0.48867	-0.16425	0.200112	0.494523	0.685734	0.813686	0.913847	0.956628	0.891153	0.74409	0.609141	0.549109	0.567406	0.627783	0.683836	0.77314	1.01449	1.39024	1.66949	1.66552	1.40522	1.00152	0.560814	0.208497	0.011711	-0.0985	-0.20977	-0.30538
2	0	-0.28555	0.134662	0.433894	0.570648	0.545448	0.441658	0.334667	0.227213	0.109181	-0.0102	-0.13727	-0.2896	-0.47346	-0.68769	-0.9136	-1.11641	-1.27485	-1.3732	-1.38113	-1.26141	-0.9523	-0.39201	0.342586	0.988452	1.26229	1.02277	0.32561	-0.55591	-1.26634	-1.6626	-1.86946	-2.00284	-2.04062	-1.98768	-1.92125
3	0	-0.23176	0.058948	0.359563	0.376183	0.22522	0.20888	0.318119	0.251241	-0.08423	-0.38385	-0.36479	-0.15086	-0.07304	-0.20757	-0.30204	-0.14562	0.17187	0.465614	0.771966	1.24084	1.7496	1.90236	1.52415	0.933992	0.538195	0.309397	-0.05714	-0.54521	-0.78323	-0.70163	-0.73823	-1.10478	-1.34835	-1.08721	-0.70597
4	0	0.137381	0.568973	0.581784	0.199046	-0.20267	-0.29289	-0.11473	-0.00021	-0.18418	-0.52889	-0.63576	-0.27178	0.287757	0.456795	-0.00062	-0.60107	-0.60657	0.160177	1.12026	1.5769	1.4103	1.08042	1.0355	1.2237	1.22906	0.819487	0.197356	-0.30986	-0.59114	-0.69136	-0.64868	-0.57027	-0.64075	-0.81693	-0.76683
5	0	-0.58563	-0.53739	-0.46143	-0.34612	-0.20091	-0.04593	0.102753	0.235446	0.34664	0.428848	0.46018	0.409212	0.267685	0.068206	-0.14155	-0.32546	-0.45274	-0.49519	-0.45375	-0.37604	-0.331	-0.36569	-0.48621	-0.66674	-0.85245	-0.95643	-0.92467	-0.85763	-0.98121	-1.40314	-1.98029	-2.49507	-2.82999	-2.91427	-2.70754
6	0	-0.37503	-0.31655	-0.24262	-0.16858	-0.08611	0.03319	0.203093	0.396956	0.548156	0.577887	0.442815	0.169	-0.15747	-0.43392	-0.59082	-0.62055	-0.56251	-0.45342	-0.28807	-0.0292	0.328581	0.676161	0.79029	0.495816	-0.1478	-0.8761	-1.42397	-1.65358	-1.57934	-1.39305	-1.37921	-1.66512	-2.09322	-2.40587	-2.49428
7	0	-0.18694	-0.22188	-0.23591	-0.22238	-0.17333	-0.10381	-0.04668	-0.01692	0.002777	0.038288	0.098722	0.174493	0.247895	0.304345	0.341333	0.369787	0.407745	0.472744	0.573307	0.699524	0.8185	0.871604	0.774998	0.456211	-0.07111	-0.68141	-1.21633	-1.58272	-1.77614	-1.85619	-1.9104	-1.98203	-2.00557	-1.88048	-1.65289
8	0	-0.71938	-0.85101	-0.77897	-0.6317	-0.53364	-0.45408	-0.30575	-0.08571	0.180299	0.446822	0.567435	0.492584	0.493461	0.832909	1.34673	1.68917	1.76117	1.62594	1.35549	1.17953	1.36671	1.80245	2.074	1.99819	1.73182	1.46547	1.28258	1.19349	1.14865	1.08374	0.958018	0.748795	0.493865	0.286616	0.150705
9	0	0.280451	-0.17468	-0.36204	-0.31949	-0.28259	-0.26888	-0.11529	0.218031	0.62494	0.922612	0.861504	0.358162	-0.29128	-0.69622	-0.75523	-0.58718	-0.33259	-0.12187	0.040637	0.338344	0.847966	1.35014	1.61562	1.64343	1.53577	1.39382	1.33253	1.37619	1.37746	1.18261	0.831286	0.511528	0.347844	0.292788	0.219103
10	0	-0.28723	-0.60673	-0.68643	-0.326	0.301739	0.711563	0.65659	0.361964	0.132108	-0.01016	-0.17012	-0.30053	-0.25563	0.012166	0.466688	1.11434	1.96645	2.84705	3.3351	3.08549	2.25461	1.39606	0.871716	0.585238	0.298285	-0.05474	-0.39679	-0.64395	-0.75533	-0.77042	-0.82679	-1.03805	-1.33057	-1.46794	-1.25774
11	0	0.578352	0.846252	0.920663	0.85475	0.757392	0.66172	0.503179	0.220891	-0.1782	-0.64644	-1.06203	-1.23315	-1.09122	-0.76264	-0.36951	0.045129	0.400469	0.607368	0.698294	0.836575	1.19535	1.72002	2.05504	1.94305	1.53235	1.04428	0.492819	-0.07288	-0.52763	-0.95085	-1.47079	-1.92108	-2.08436	-2.06764	-2.08752
12	0	1.71364	1.62199	1.46232	1.11042	0.491713	-0.27894	-0.96315	-1.38683	-1.51047	-1.36705	-1.0219	-0.5753	-0.12815	0.262581	0.569117	0.758657	0.818435	0.822716	0.952521	1.40227	2.20168	3.11445	3.7747	3.95882	3.70006	3.17932	2.60959	2.20818	2.1161	2.25149	2.33562	2.16211	1.78208	1.38159	1.11455
13	0	1.52356	1.43057	1.27186	0.82134	0.028663	-0.93832	-1.78821	-2.23266	-2.1195	-1.5169	-0.65736	0.21083	0.922334	1.40253	1.64126	1.66935	1.53204	1.26147	0.892496	0.54223	0.440869	0.77945	1.48191	2.18888	2.51325	2.29378	1.64224	0.861354	0.300857	0.119337	0.133762	0.028703	-0.26197	-0.50159	-0.47344
14	0	0.462585	0.166982	0.17356	0.35199	0.142032	-0.41826	-0.64296	-0.3258	-0.09807	-0.30497	-0.38596	0.06455	0.485649	0.326826	0.001853	0.053746	0.196714	0.060677	0.063072	0.625477	1.3094	1.63644	1.9988	2.83251	3.62415	3.71214	3.40525	3.31641	3.23206	2.67905	1.99904	1.77012	1.69416	1.14793	1.11797
15	0	0.690267	-0.10397	-0.77258	-1.13494	-1.11231	-0.76145	-0.2329	0.3006	0.685497	0.803534	0.627956	0.295385	0.061468	0.130675	0.522775	1.06331	1.45539	1.43755	1.01106	0.517437	0.386222	0.781937	1.53687	2.36333	3.02097	3.32112	3.13641	2.50388	1.68033	1.01271	0.721733	0.817043	1.17741	1.63829	2.02694
16	0	-0.25941	-0.29468	-0.17475	0.088556	0.379079	0.610564	0.73867	0.667519	0.305458	-0.23569	-0.64662	-0.70848	-0.47491	-0.13883	0.143504	0.262285	0.153528	-0.1183	-0.34957	-0.31477	0.099165	0.784329	1.39838	1.59879	1.35943	0.948845	0.626545	0.510097	0.611596	0.761126	0.634777	0.146364	-0.30978	-0.30482	0.035019
17	0	-0.17208	-0.07602	0.108916	0.095582	-0.04286	-0.0379	0.167869	0.387443	0.454689	0.309697	-0.0753	-0.5697	-0.76092	-0.31645	0.527046	1.13909	1.14579	0.682858	0.111799	-0.25118	-0.18324	0.394893	1.29091	2.05653	2.28817	1.95788	1.39728	0.972909	0.829976	0.882146	0.93879	0.857389	0.642433	0.404316	0.231108
18	0	1.58408	1.01719	0.518613	0.153826	-0.10105	-0.27422	-0.33994	-0.30242	-0.2492	-0.25669	-0.30518	-0.33797	-0.35065	-0.36994	-0.38645	-0.36733	-0.30899	-0.21883	-0.0562	0.261241	0.799065	1.58207	2.57657	3.6062	4.32658	4.42515	3.87287	2.94882	2.10364	1.77709	2.08751	2.63038	2.83755	2.60192	2.32054
19	0	-0.1552	0.154041	0.546071	0.451695	-0.29431	-1.29952	-1.98013	-1.91204	-1.02273	0.289294	1.33859	1.65791	1.29648	0.66544	0.264408	0.437569	1.09421	1.71275	1.83663	1.5181	1.20104	1.28523	1.80292	2.38709	2.57682	2.23628	1.67061	1.33385	1.4173	1.68338	1.71151	1.32504	0.763903	0.441797	0.530372
20	0	-0.08591	-0.17943	-0.56898	-0.85473	-0.63315	0.083415	0.765518	0.888588	0.452174	-0.16174	-0.5925	-0.59732	-0.09986	0.604774	0.97915	0.794026	0.358737	0.140174	0.346852	0.848987	1.29236	1.32929	0.90142	0.308552	-0.04505	-0.00507	0.192671	0.157131	-0.25607	-0.80589	-1.12182	-1.06697	-0.85751	-0.83166	-1.11518
21	0	1.03613	0.664695	0.106851	-0.49187	-0.96508	-1.20174	-1.18998	-0.99861	-0.70637	-0.34802	0.066844	0.503871	0.902997	1.21584	1.40444	1.40372	1.14461	0.665504	0.181689	-0.0093	0.294681	1.11756	2.30707	3.47985	4.03483	3.52403	2.13515	0.620724	-0.33029	-0.55258	-0.34964	-0.19624	-0.42285	-0.97248	-1.42879
1	1	1.03434	0.995929	0.918276	0.78384	0.595434	0.438956	0.376231	0.323696	0.128986	-0.24151	-0.66375	-1.0004	-1.20168	-1.26749	-1.22087	-1.12557	-1.03214	-0.91086	-0.67993	-0.25978	0.378565	1.14047	1.81756	2.21473	2.24189	1.94611	1.53294	1.25279	1.17463	1.1613	1.09572	1.00036	0.919056	0.833027	0.722989
2	1	-1.091	-1.28089	-1.29139	-1.12284	-0.79851	-0.41324	-0.10518	0.047859	0.080075	0.113418	0.279696	0.631376	1.12583	1.66974	2.15506	2.50267	2.70798	2.83016	2.94235	3.09	3.2548	3.33592	3.20296	2.82606	2.34953	1.97504	1.77961	1.70515	1.67518	1.63031	1.50445	1.27728	1.02911	0.854679	0.730262
3	1	-0.36385	-0.50238	-0.46112	-0.42502	-0.47998	-0.44098	-0.12191	0.324663	0.52862	0.366031	0.117324	0.100572	0.306391	0.498344	0.553294	0.55065	0.569034	0.575152	0.577466	0.731899	1.11248	1.44681	1.34176	0.801183	0.240261	-0.06874	-0.24281	-0.38046	-0.27005	0.22732	0.754857	0.811825	0.441079	0.148573	0.143588
4	1	-1.23039	-1.38629	-1.01303	-0.42607	0.088597	0.562573	1.08432	1.4456	1.30165	0.616969	-0.20612	-0.641	-0.47011	0.01898	0.254329	-0.11237	-0.8364	-1.26197	-0.975	-0.2208	0.448885	0.807543	1.00337	1.12551	1.08029	0.893029	0.788442	0.86691	0.972143	1.0024	1.0824	1.25957	1.29964	1.0339	0.71117
5	1	-0.87008	-1.00149	-1.02386	-0.92798	-0.68467	-0.3014	0.146298	0.560901	0.875178	1.06622	1.13387	1.04139	0.691892	0.043307	-0.74958	-1.40222	-1.729	-1.74353	-1.56232	-1.29949	-1.0359	-0.80913	-0.6218	-0.48462	-0.44968	-0.57506	-0.82813	-1.05643	-1.13224	-1.10777	-1.14018	-1.28842	-1.46973	-1.58063	-1.56413
6	1	-0.89932	-1.07837	-1.06886	-0.85135	-0.4605	0.018777	0.483832	0.849495	1.03993	0.991083	0.723059	0.377148	0.105967	-0.05608	-0.1748	-0.32832	-0.57089	-0.89235	-1.1498	-1.10077	-0.58815	0.270016	1.08582	1.44957	1.20676	0.490871	-0.44631	-1.32886	-1.84582	-1.78546	-1.28425	-0.78049	-0.612	-0.76897	-1.033
7	1	-0.77658	0.010378	0.596284	0.812559	0.735834	0.556369	0.354926	0.090844	-0.24249	-0.55503	-0.7362	-0.71953	-0.48515	-0.06906	0.426841	0.888195	1.26017	1.54299	1.75427	1.94681	2.20808	2.54292	2.77339	2.65837	2.14178	1.4174	0.733473	0.211536	-0.13494	-0.33015	-0.44219	-0.55901	-0.69209	-0.74437	-0.59748
8	1	-0.6853	-0.696	-0.60532	-0.49331	-0.4578	-0.48752	-0.47809	-0.3431	-0.03291	0.479691	1.04978	1.30915	1.03327	0.449114	-0.04166	-0.25925	-0.21922	0.002539	0.252879	0.415825	0.580719	0.89725	1.35964	1.86177	2.26971	2.41222	2.23119	1.86429	1.42239	0.892704	0.325876	-0.15397	-0.52544	-0.84659	-1.12437
9	1	-0.26362	0.035286	0.280624	0.541206	0.599242	0.205614	-0.47722	-0.99908	-1.02782	-0.50405	0.306117	0.847882	0.717596	0.113677	-0.37546	-0.33854	0.22117	0.966368	1.43788	1.39726	0.97313	0.397565	-0.20687	-0.73101	-1.05599	-1.18836	-1.20291	-1.06202	-0.69419	-0.22623	0.064309	0.016433	-0.36098	-1.00275	-1.74099
10	1	0.548115	0.46172	0.081305	-0.2734	-0.4629	-0.43334	-0.21255	0.043269	0.159009	0.108765	0.001819	-0.06738	-0.06481	0.016529	0.093848	-0.01214	-0.36988	-0.83243	-1.20419	-1.32543	-1.0526	-0.44627	0.133633	0.381038	0.336259	0.189771	0.006826	-0.25438	-0.57447	-0.79103	-0.72125	-0.38012	-0.00167	0.170166	0.044758
11	1	-1.68982	-1.8984	-1.85931	-1.66462	-1.48241	-1.34966	-1.15625	-0.71541	0.098567	1.16397	2.12697	2.64333	2.58037	2.02961	1.17307	0.177807	-0.7591	-1.40782	-1.66447	-1.58072	-1.22443	-0.70916	-0.26204	-0.03313	0.007795	-0.11722	-0.4023	-0.65878	-0.64796	-0.39882	-0.12118	0.118946	0.412313	0.767392	1.02602
12	1	-1.04708	-0.87062	-0.45965	0.172129	1.01893	1.89408	2.42487	2.33865	1.65362	0.590857	-0.53846	-1.40014	-1.82075	-1.93459	-2.02183	-2.21021	-2.40533	-2.45564	-2.29993	-1.97586	-1.55332	-1.08942	-0.62491	-0.16029	0.367598	0.965102	1.40529	1.34972	0.734821	-0.103	-0.71921	-0.84914	-0.49304	0.055132	0.327425
13	1	0.425807	0.337165	0.411698	0.512902	0.487961	0.322012	0.1256	0.018784	0.058331	0.211598	0.329443	0.188928	-0.34112	-1.15276	-1.93635	-2.36294	-2.26225	-1.72961	-1.12261	-0.86215	-1.102	-1.58282	-1.86252	-1.66376	-0.98446	-0.03103	0.816832	1.15646	0.924636	0.519047	0.393719	0.628448	0.955208	1.05957	0.822969
14	1	0.646402	0.46178	0.185798	0.020976	0.14798	0.375798	0.366856	0.033374	-0.40474	-0.62951	-0.51164	-0.25588	-0.14294	-0.16098	-0.13327	-0.11067	-0.2766	-0.54589	-0.64922	-0.55105	-0.40544	-0.1801	0.264273	0.780641	1.04617	1.02607	0.94035	0.87793	0.82417	0.866614	1.01179	1.09526	1.13047	1.29707	0.950719
15	1	1.46802	1.17974	0.535956	-0.31097	-1.07948	-1.51023	-1.49236	-1.08127	-0.44241	0.212483	0.675363	0.810287	0.633599	0.316855	0.084414	0.102927	0.41746	0.906818	1.31513	1.43836	1.31175	1.14863	1.10551	1.19036	1.37401	1.67162	2.07423	2.45686	2.6222	2.46282	2.05525	1.58172	1.20812	1.04218	1.11017
16	1	0.53911	0.867674	0.850163	0.382678	-0.40538	-1.14145	-1.42308	-1.14139	-0.49472	0.265133	0.887864	1.04761	0.587881	-0.16518	-0.65692	-0.6554	-0.30605	0.215068	0.746921	0.958979	0.584336	-0.10327	-0.44631	-0.16796	0.33981	0.565346	0.354124	-0.21129	-0.95493	-1.49365	-1.42781	-0.90843	-0.69731	-1.3526	-2.50956
17	1	-0.5014	-0.46643	-0.49174	-0.51134	-0.47846	-0.41421	-0.30986	-0.06057	0.397373	0.897808	1.13451	0.964643	0.49551	-0.08611	-0.56973	-0.67514	-0.22388	0.615979	1.40669	1.77546	1.63455	1.13334	0.504382	0.016169	-0.04734	0.394993	1.02648	1.39397	1.37664	1.20515	1.07759	0.988957	0.905052	0.873044	0.914443
18	1	-1.16246	-0.84111	-0.48058	-0.16263	0.063292	0.168435	0.147665	0.043298	-0.06116	-0.08404	0.023023	0.257999	0.545886	0.755827	0.786532	0.639209	0.402843	0.190401	0.090466	0.135089	0.270914	0.366143	0.295268	0.069146	-0.12823	-0.10719	0.104283	0.280706	0.232754	-0.08582	-0.62889	-1.21679	-1.52636	-1.38395	-1.03365
19	1	-0.29304	-0.69724	-0.13202	0.843704	1.32165	0.8752	-0.2309	-1.42787	-2.0898	-1.73534	-0.48874	0.83984	1.46721	1.24761	0.499738	-0.31762	-0.64485	-0.10709	0.972228	1.70592	1.49517	0.612038	-0.08912	0.019471	0.782683	1.4768	1.53106	1.00337	0.444322	0.368019	0.776044	1.15623	1.01145	0.413721	-0.03168
20	1	0.287186	1.16507	1.10806	0.167821	-0.99743	-1.474	-0.79656	0.527973	1.45675	1.3941	0.530756	-0.5641	-1.29191	-1.19923	-0.31448	0.729045	1.22948	1.06275	0.706215	0.746856	1.37432	2.20833	2.61678	2.26629	1.40252	0.666963	0.578847	1.04075	1.39837	1.10289	0.288907	-0.34073	-0.21727	0.505704	1.12485
21	1	1.16967	1.26192	1.16373	0.871066	0.447436	-0.01344	-0.42884	-0.74457	-0.93944	-1.01787	-0.98216	-0.81382	-0.49345	-0.0278	0.547561	1.15807	1.6655	1.90367	1.78835	1.37892	0.831762	0.345869	0.138406	0.341805	0.847716	1.32881	1.50105	1.35046	1.08632	0.924087	0.932393	1.02197	1.02794	0.839137	0.509568
1	2	0.511296	0.702384	0.851532	0.659004	0.025047	-0.88017	-1.7133	-2.09366	-1.80541	-0.97796	-0.00313	0.765528	1.20115	1.36441	1.39329	1.41277	1.47163	1.55468	1.64207	1.70644	1.68513	1.54205	1.33591	1.15929	1.04321	0.963313	0.877284	0.720049	0.449405	0.144527	-0.03764	-0.05095	0.011187	0.113234	0.347954
2	2	0.944061	0.716613	0.558766	0.486574	0.46113	0.406822	0.274462	0.100938	-0.03705	-0.1236	-0.22159	-0.4092	-0.71546	-1.0787	-1.36376	-1.46604	-1.38196	-1.15261	-0.82248	-0.48988	-0.28335	-0.24947	-0.34367	-0.50208	-0.64287	-0.65499	-0.46578	-0.11024	0.273846	0.521357	0.552201	0.415618	0.197914	-0.07523	-0.39294
3	2	-0.27224	-0.33708	-0.10844	0.121466	0.077111	-0.0512	0.06001	0.326154	0.388672	0.176687	-0.00969	0.022641	0.090372	-0.06754	-0.41692	-0.6926	-0.75158	-0.7043	-0.64662	-0.4071	0.215801	0.990611	1.37112	1.22699	1.08383	1.34385	1.66094	1.54763	1.22793	1.24535	1.51072	1.51758	1.32151	1.43541	1.82736
4	2	0.321376	0.882781	0.974764	0.450845	-0.37471	-1.0632	-1.27976	-0.94682	-0.37641	-0.05474	-0.11876	-0.19198	0.114606	0.672778	0.989232	0.830165	0.511836	0.510377	0.882008	1.19515	1.04929	0.556442	0.223694	0.387622	0.863636	1.19812	1.17534	0.966501	0.848529	0.946331	1.22134	1.50239	1.53063	1.21002	0.819918
5	2	-1.02679	-0.99915	-0.91784	-0.77104	-0.59194	-0.42778	-0.29848	-0.17766	-0.00996	0.253421	0.614913	0.996273	1.24832	1.22652	0.881193	0.293269	-0.36401	-0.91572	-1.26724	-1.40818	-1.36039	-1.16035	-0.88023	-0.61305	-0.41083	-0.24484	-0.05965	0.097075	0.045396	-0.34163	-0.9695	-1.61332	-2.07834	-2.20486	-1.90705
6	2	-0.72752	-0.67358	-0.66146	-0.60868	-0.44358	-0.17488	0.15183	0.511546	0.857952	1.06943	1.01851	0.689025	0.180133	-0.37015	-0.81857	-1.03751	-0.99298	-0.7821	-0.52025	-0.20341	0.238024	0.739881	1.05195	0.950047	0.456053	-0.19489	-0.74571	-1.04003	-1.0667	-0.9857	-1.03535	-1.30771	-1.65239	-1.86167	-1.89661
7	2	0.507665	-0.04574	-0.33792	-0.41136	-0.34748	-0.24476	-0.17405	-0.13565	-0.08635	-0.01429	0.046687	0.089156	0.173769	0.359598	0.620734	0.871165	1.04943	1.15308	1.23343	1.38766	1.69316	2.08416	2.3218	2.15176	1.51536	0.601814	-0.29698	-0.96662	-1.34053	-1.47507	-1.48761	-1.45692	-1.33867	-1.03741	-0.61321
8	2	-0.1035	-0.26859	-0.20235	0.027269	0.343596	0.689608	0.980675	1.0606	0.81196	0.329368	-0.16076	-0.55192	-0.86429	-1.05612	-1.03555	-0.8066	-0.43661	0.010419	0.357497	0.316305	-0.19683	-0.88706	-1.35009	-1.37672	-0.97486	-0.31229	0.333299	0.758517	0.998638	1.21257	1.44265	1.59515	1.6302	1.62281	1.6089
9	2	0.20113	-0.10728	-0.67017	-1.20724	-1.32254	-0.79963	0.222254	1.20758	1.52301	0.997601	0.105692	-0.48232	-0.4268	0.11753	0.641169	0.654777	0.122503	-0.51276	-0.76965	-0.48334	0.204997	0.996583	1.59397	1.87038	1.90934	1.86466	1.79361	1.61496	1.24275	0.734819	0.236977	-0.13358	-0.24772	0.023287	0.616242
10	2	-0.29281	-0.41985	-0.26725	-0.08608	0.037923	0.262584	0.639527	0.934017	0.878387	0.473263	-0.04469	-0.45418	-0.67151	-0.65665	-0.33267	0.323933	1.15733	1.84394	2.02985	1.5179	0.426711	-0.80604	-1.65042	-1.85838	-1.69825	-1.70209	-2.07212	-2.47046	-2.49519	-2.1955	-1.97339	-2.07917	-2.35234	-2.45448	-2.23158
11	2	0.500896	0.663672	0.500022	0.161895	0.007065	0.289372	0.862384	1.22947	0.983001	0.194633	-0.70874	-1.32896	-1.47679	-1.19294	-0.68498	-0.13429	0.377502	0.757798	0.956263	1.09054	1.27068	1.4117	1.40576	1.27146	0.99993	0.516416	-0.09996	-0.6149	-0.94279	-1.23959	-1.63265	-2.02823	-2.24743	-2.247	-2.13744
12	2	1.22605	1.0811	1.22742	1.42018	1.29169	0.662297	-0.27986	-1.13846	-1.61993	-1.66523	-1.36407	-0.86055	-0.32906	0.072394	0.276028	0.308314	0.237492	0.178497	0.346046	0.978861	2.06892	3.17551	3.66728	3.24635	2.1949	1.11524	0.525547	0.660283	1.42284	2.38784	2.98395	2.89607	2.31891	1.72142	1.41901
13	2	0.096685	0.060534	0.470407	0.831993	0.762517	0.193211	-0.6511	-1.37071	-1.58607	-1.16468	-0.31727	0.524093	0.960422	0.848154	0.34181	-0.25132	-0.64705	-0.67449	-0.31059	0.332679	1.11293	1.94743	2.70942	3.08125	2.73852	1.75179	0.629482	-0.07881	-0.11133	0.428878	1.10168	1.39029	1.17632	0.84622	0.798027
14	2	-1.06042	-0.65251	-0.58558	-0.51918	-0.10727	0.378303	0.453004	0.222675	0.244977	0.583886	0.651185	0.231081	-0.08577	0.063678	0.181934	-0.10771	-0.35294	-0.18088	0.023785	-0.03551	0.034614	0.499637	0.906577	0.843808	0.610219	0.626554	0.717496	0.481223	-0.0238	-0.44786	-0.7205	-1.01856	-1.36314	-1.59047	-1.55626
15	2	1.8189	1.31069	0.805962	0.378415	0.046611	-0.18857	-0.31858	-0.35011	-0.32398	-0.30959	-0.384	-0.56431	-0.7368	-0.7242	-0.46044	-0.05297	0.314617	0.481295	0.372412	0.083084	-0.12331	0.007533	0.53758	1.3325	2.16752	2.80509	3.05403	2.85508	2.33064	1.7198	1.24889	1.05221	1.15541	1.46985	1.82073
16	2	0.30391	0.052377	-0.05169	0.057027	0.333935	0.626546	0.71787	0.509118	0.07806	-0.45126	-0.91064	-1.02102	-0.62614	0.003381	0.378539	0.32206	0.055058	-0.19166	-0.34182	-0.30107	-0.0175	0.253029	0.133707	-0.34512	-0.76275	-0.89614	-0.89684	-0.86859	-0.75465	-0.69828	-0.9848	-1.49498	-1.68835	-1.31445	-0.80722
17	2	0.002906	0.018636	0.184096	0.132412	-0.15456	-0.34758	-0.22294	0.110819	0.41375	0.504537	0.267476	-0.23087	-0.5949	-0.39261	0.308831	0.950655	1.06919	0.667928	0.047086	-0.48325	-0.69598	-0.46929	0.119247	0.746371	1.04582	0.933795	0.650608	0.462795	0.441714	0.521234	0.604414	0.59325	0.453511	0.279089	0.206424
18	2	1.22887	0.699753	0.327179	0.103016	-0.04853	-0.19861	-0.32821	-0.37126	-0.31951	-0.23243	-0.16461	-0.1332	-0.14196	-0.18586	-0.23462	-0.25491	-0.25253	-0.2617	-0.28824	-0.27802	-0.13425	0.244733	0.914307	1.80871	2.70028	3.28392	3.34946	2.91454	2.27156	1.8862	2.05676	2.59544	3.00603	3.02811	2.84589
19	2	0.030228	-0.29501	-0.03977	0.37392	0.338287	-0.37489	-1.3995	-2.07623	-1.8689	-0.69534	0.8898	1.97109	1.97148	1.09047	0.084362	-0.28642	0.248573	1.26791	1.98535	1.93305	1.33422	0.832821	0.925353	1.56313	2.19697	2.29473	1.89297	1.55113	1.72047	2.26411	2.64178	2.4638	1.82406	1.20147	1.07032
20	2	-0.36604	-0.21606	-0.55559	-1.07134	-1.2062	-0.64864	0.402494	1.35418	1.64533	1.14754	0.207942	-0.59462	-0.75079	-0.14096	0.792732	1.34885	1.15832	0.443272	-0.22461	-0.32979	0.237741	1.04512	1.42995	1.08949	0.339586	-0.20164	-0.14534	0.374829	0.849588	0.852356	0.404601	-0.07818	-0.19118	0.08367	0.381997
21	2	1.35839	1.5591	1.3219	0.723027	-0.01782	-0.65516	-1.04628	-1.18932	-1.14741	-0.97088	-0.69832	-0.37241	-0.01525	0.376984	0.773439	1.05274	1.06055	0.75619	0.26694	-0.22181	-0.56544	-0.64315	-0.37245	0.17259	0.728866	1.02907	1.01565	0.832053	0.659595	0.623676	0.756083	0.938276	0.961116	0.735968	0.412238
Fig 4f, S->B (22 Events)
Event	Slice	TP1	TP2	TP3	TP4	TP5	TP6	TP7	TP8	TP9	TP10	TP11	TP12	TP13	TP14	TP15	TP16	TP17	TP18	TP19	TP20	TP21	TP22	TP23	TP24	TP25	TP26	TP27	TP28	TP29	TP30	TP31
1	0	0.175055	-0.03122	-0.25681	-0.29364	-0.165071	-0.05552	-0.00535	0.088347	0.230232	0.313976	0.311866	0.291186	0.278522	0.248488	0.216156	0.248931	0.391132	0.608023	0.822758	1.00353	1.16377	1.27986	1.27744	1.10344	0.793057	0.478274	0.297079	0.294409	0.469435	0.835521	1.32153
2	0	-0.192103	-0.11828	0.001453	0.102084	0.0951969	0.047558	0.083829	0.150469	0.059056	-0.22926	-0.52221	-0.66816	-0.76709	-0.96704	-1.17424	-1.15676	-0.82781	-0.26308	0.399839	0.927503	1.0542	0.734159	0.209105	-0.21217	-0.33995	-0.13697	0.300096	0.819228	1.30619	1.66976	1.80489
3	0	-0.246656	-0.10662	0.050543	0.154659	0.198026	0.198575	0.134148	-0.01055	-0.15259	-0.21954	-0.31115	-0.61775	-1.20567	-1.87132	-2.19271	-1.9028	-1.19752	-0.44198	0.245843	0.806346	1.00387	0.834329	0.749658	0.985968	1.14104	0.916237	0.707574	0.887709	1.09939	0.912616	0.632248
4	0	1.43964	1.76824	1.33985	0.641338	0.154254	-0.2853	-0.91846	-1.41714	-1.42438	-1.29804	-1.64621	-2.44642	-3.2114	-3.68265	-3.79702	-3.34281	-2.27626	-1.12287	-0.49565	-0.38291	-0.36149	-0.29392	-0.33822	-0.46239	-0.46176	-0.37644	-0.44365	-0.6414	-0.65482	-0.3641	-0.06349
5	0	-0.00176233	-0.08178	0.085815	0.196811	0.059157	-0.10164	-0.08478	-0.02617	-0.04362	-0.00203	0.127007	0.067436	-0.37127	-1.05329	-1.80135	-2.51507	-2.87292	-2.39133	-1.06738	0.357163	1.07553	1.00884	0.746229	0.84049	1.3104	1.74199	1.7548	1.37206	0.970349	0.880125	1.05829
6	0	-0.117128	-0.02668	0.333422	0.509108	0.259196	-0.05973	-0.11644	-0.11464	-0.2913	-0.37581	-0.08164	0.225066	-0.05161	-0.87826	-1.70675	-2.23581	-2.49786	-2.34723	-1.48211	-0.05116	1.21636	1.6818	1.39011	0.915033	0.792288	1.12749	1.57493	1.66133	1.24662	0.691261	0.51657
7	0	0.767065	0.663087	0.694848	0.761885	0.638308	0.21637	-0.36077	-0.87556	-1.21048	-1.29475	-1.08802	-0.73334	-0.53953	-0.6731	-0.99369	-1.26991	-1.40063	-1.35607	-1.08601	-0.60316	-0.04211	0.454661	0.843093	1.12597	1.27081	1.24344	1.08312	0.885247	0.723867	0.621888	0.574519
8	0	0.102229	0.119974	-0.01361	-0.16012	-0.163134	-0.01697	0.124389	0.117766	-0.01082	-0.09971	-0.03722	0.103746	0.141117	-0.00525	-0.2128	-0.25857	0.02473	0.65563	1.47066	2.18687	2.5771	2.61174	2.4247	2.17865	1.98925	1.92408	1.99803	2.16093	2.33056	2.45604	2.53924
9	0	0.973011	0.438082	0.071694	-0.12172	-0.201775	-0.25599	-0.32762	-0.35115	-0.22606	0.001527	0.109785	-0.07768	-0.50406	-0.95036	-1.20418	-1.1368	-0.74079	-0.15754	0.402069	0.811445	1.08424	1.29032	1.46503	1.60665	1.71555	1.80086	1.86133	1.88731	1.88461	1.88053	1.89858
10	0	0.209561	-0.14073	-0.41914	-0.51667	-0.412258	-0.1512	0.15641	0.374882	0.451603	0.447542	0.455457	0.509021	0.534846	0.411662	0.126036	-0.17206	-0.30369	-0.23165	-0.08439	0.013684	0.09324	0.241574	0.461609	0.727619	0.994141	1.11475	1.0399	1.04078	1.38023	1.89405	2.23649
11	0	0.656373	0.561877	0.409826	0.228837	0.0680816	-0.08474	-0.25533	-0.41949	-0.54043	-0.62499	-0.71487	-0.82958	-0.93495	-0.975	-0.91683	-0.76661	-0.54231	-0.21679	0.241242	0.744147	1.15954	1.50631	1.84907	2.07572	2.06077	1.90215	1.7503	1.63983	1.64385	1.85333	2.12218
12	0	0.79307	0.658214	0.392995	0.088434	-0.162582	-0.31952	-0.37475	-0.35486	-0.33707	-0.38394	-0.47411	-0.55751	-0.66768	-0.92695	-1.41262	-2.02475	-2.48622	-2.49628	-1.97532	-1.15684	-0.33469	0.37912	0.901891	1.05537	0.866028	0.681161	0.710151	0.809044	0.900872	1.11739	1.39159
13	0	0.195922	0.506903	0.818409	0.812704	0.252929	-0.48642	-0.81449	-0.66193	-0.39182	-0.2322	-0.25553	-0.64504	-1.49951	-2.54377	-3.35864	-3.78451	-3.97026	-4.11187	-4.16478	-3.87572	-3.20519	-2.50645	-2.07966	-1.84535	-1.65427	-1.52739	-1.43019	-1.26582	-1.18685	-1.42949	-1.8336
14	0	0.300362	0.182262	0.003747	-0.21429	-0.344009	-0.32483	-0.20176	-0.01966	0.198766	0.419415	0.601425	0.652777	0.407172	-0.21175	-1.02758	-1.70856	-2.00898	-1.90693	-1.51937	-0.90037	-0.06795	0.748538	1.17949	1.12321	0.808588	0.444419	0.124923	0.045222	0.405647	1.03339	1.44321
15	0	0.83108	0.38261	-0.08275	-0.36797	-0.38663	-0.20227	-0.00667	0.022369	-0.07438	-0.11539	-0.04965	0.052807	0.151217	0.122466	-0.27242	-1.03047	-1.74258	-1.96809	-1.57381	-0.7189	0.25082	0.993263	1.44995	1.81385	2.18298	2.45088	2.5253	2.45938	2.36203	2.26635	2.10781
16	0	-0.14981	-0.39817	-0.42955	-0.1823	0.161664	0.370574	0.378989	0.268694	0.104278	-0.12436	-0.41228	-0.68504	-0.88607	-1.09949	-1.52491	-2.26454	-3.15549	-3.88356	-4.20208	-3.96508	-3.14044	-1.98578	-1.00415	-0.47364	-0.1746	0.210456	0.59782	0.67847	0.510954	0.561113	1.01241
17	0	0.622497	0.617441	0.228781	-0.3561	-0.874553	-1.00388	-0.60177	0.06857	0.575514	0.723496	0.559662	0.16024	-0.35785	-0.776	-0.96388	-1.03436	-1.13758	-1.20468	-1.06557	-0.71966	-0.318	0.023889	0.249799	0.316509	0.258868	0.223598	0.343527	0.606829	0.897352	1.12884	1.25694
18	0	-0.166172	0.820654	1.82893	2.05658	1.24664	-0.167	-1.41298	-1.89495	-1.53565	-0.77605	-0.23782	-0.29836	-0.89362	-1.6476	-2.16585	-2.26339	-2.02736	-1.73136	-1.62956	-1.73909	-1.82649	-1.65167	-1.22127	-0.78931	-0.60896	-0.66558	-0.64856	-0.24082	0.501885	1.09739	1.06226
19	0	0.198193	0.054522	-0.0019	0.084424	0.190555	0.201833	0.101845	-0.09523	-0.32752	-0.40672	-0.19114	0.09381	-0.05133	-0.82422	-1.7872	-2.26839	-2.00255	-1.25238	-0.416	0.292082	0.816465	1.13969	1.26975	1.23664	1.02144	0.551376	-0.17305	-0.97835	-1.58877	-1.79906	-1.57821
20	0	0.289472	-0.36213	-0.80373	-0.5337	0.24354	0.802114	0.698708	0.157222	-0.27553	-0.21596	0.329139	0.95602	1.08565	0.378469	-0.98828	-2.44899	-3.44121	-3.71826	-3.38629	-2.71998	-1.9513	-1.17624	-0.39079	0.41091	1.15911	1.70792	1.90469	1.67674	1.08193	0.290064	-0.48775
21	0	3.28577	2.77497	1.38608	-0.12834	-1.07936	-1.30165	-1.09871	-0.94531	-1.17191	-1.72155	-2.17785	-2.15823	-1.76209	-1.53867	-1.89912	-2.65729	-3.24871	-3.25826	-2.66229	-1.7549	-0.94186	-0.48247	-0.36789	-0.46265	-0.68776	-1.01626	-1.38201	-1.67579	-1.81291	-1.78254	-1.6469
22	0	0.0377439	0.262163	0.306705	0.196577	0.0263314	-0.11556	-0.20251	-0.2427	-0.20537	-0.06338	0.048302	-0.15148	-0.81099	-1.77972	-2.77086	-3.54338	-3.90545	-3.76047	-3.23699	-2.62114	-2.1022	-1.6839	-1.33892	-1.1145	-1.04596	-1.06328	-1.05294	-0.97948	-0.89714	-0.85226	-0.81645
1	1	0.182108	0.322934	0.51786	0.579514	0.418816	0.106821	-0.21599	-0.46777	-0.65558	-0.78871	-0.81353	-0.68437	-0.4617	-0.26867	-0.17077	-0.15777	-0.20481	-0.27187	-0.26503	-0.08571	0.255957	0.631519	0.935469	1.17616	1.35825	1.35468	1.02498	0.423	-0.23271	-0.76553	-1.10744
2	1	0.782948	0.60144	0.342627	0.102847	-0.0709654	-0.24195	-0.42588	-0.51426	-0.41529	-0.16151	0.140882	0.375871	0.454022	0.371941	0.216126	0.075002	-0.02009	-0.08306	-0.16482	-0.32582	-0.52731	-0.56973	-0.24958	0.407842	1.14738	1.69273	1.88372	1.6792	1.14675	0.446107	-0.2214
3	1	-0.571988	-0.67328	-0.69174	-0.61002	-0.421435	-0.13521	0.225409	0.610689	0.977106	1.29047	1.45753	1.33197	0.792309	-0.17355	-1.34524	-2.32409	-2.8743	-3.05034	-2.92105	-2.51153	-2.0863	-2.04082	-2.36462	-2.61412	-2.563	-2.46316	-2.47364	-2.32349	-1.88506	-1.58133	-1.74286
4	1	-1.17567	-0.61543	-0.17839	-0.04764	0.126802	0.516609	0.722934	0.469619	0.123349	0.057817	0.018082	-0.41894	-1.19276	-1.95626	-2.54466	-2.91396	-2.9174	-2.48499	-1.8491	-1.29205	-0.80614	-0.28609	0.115137	0.160557	-0.08272	-0.35329	-0.57846	-0.85765	-1.15446	-1.29299	-1.25173
5	1	0.156356	0.138905	0.201084	0.221352	0.0850864	0.011628	0.086072	-0.00655	-0.35921	-0.53472	-0.32894	-0.23907	-0.69563	-1.42482	-2.03944	-2.65156	-3.38663	-3.81831	-3.4485	-2.47132	-1.63696	-1.48939	-2.00275	-2.80623	-3.45912	-3.61502	-3.24175	-2.6548	-2.14013	-1.66615	-1.14441
6	1	1.17551	0.492143	-0.048	-0.44874	-0.806398	-0.91227	-0.55797	0.022949	0.427782	0.654985	0.96363	1.23524	1.00555	0.219432	-0.55247	-0.84591	-0.83023	-0.88809	-1.0454	-1.08253	-0.94094	-0.75505	-0.6216	-0.53073	-0.43878	-0.26228	0.103428	0.583641	0.831961	0.564991	-0.03298
7	1	0.613143	0.487764	0.234697	0.006401	-0.0694135	-0.04494	-0.07735	-0.22559	-0.40691	-0.5178	-0.5013	-0.31528	0.055631	0.534678	0.999147	1.41996	1.84559	2.2274	2.39793	2.2648	1.92861	1.58472	1.3664	1.26899	1.15887	0.862315	0.319182	-0.31994	-0.77455	-0.82872	-0.47688
8	1	-0.564297	-0.45011	-0.33591	-0.24377	-0.151339	-7.9e-05	0.237586	0.476617	0.564184	0.467118	0.378534	0.572824	1.15981	1.98256	2.70532	3.02469	2.87927	2.43588	1.84966	1.16296	0.483287	0.057697	0.035879	0.28894	0.558134	0.67684	0.600737	0.359028	0.06451	-0.11399	-0.08064
9	1	1.53118	0.847256	0.325319	-0.02116	-0.21637	-0.32841	-0.44523	-0.5783	-0.63058	-0.4837	-0.11193	0.382251	0.856016	1.23682	1.49227	1.53415	1.28477	0.843512	0.46598	0.347568	0.493353	0.788984	1.11144	1.36329	1.48836	1.50253	1.47459	1.45478	1.44145	1.41418	1.371
10	1	-0.106647	-0.28047	-0.46209	-0.47954	-0.269253	0.058741	0.351648	0.501873	0.455232	0.230504	-0.07077	-0.3015	-0.37163	-0.34504	-0.35612	-0.41965	-0.43035	-0.33967	-0.22766	-0.19214	-0.22186	-0.21244	-0.07745	0.232741	0.745342	1.31543	1.5748	1.29892	0.714764	0.22399	0.0064
11	1	-0.279584	-0.2413	-0.17087	-0.09021	-0.0110431	0.052935	0.099141	0.154428	0.2242	0.262301	0.210739	0.046162	-0.16389	-0.26785	-0.17518	0.062295	0.347198	0.597224	0.71534	0.64503	0.471862	0.387136	0.521391	0.838642	1.22151	1.59956	1.90473	2.02558	1.98951	2.0205	2.19715
12	1	0.813554	0.225852	-0.19761	-0.47036	-0.567261	-0.4594	-0.22244	0.048927	0.308252	0.520478	0.686614	0.861389	1.08159	1.32156	1.52565	1.66558	1.76107	1.83506	1.87805	1.87656	1.86802	1.98145	2.34983	2.87835	3.23836	3.24412	3.04913	2.85967	2.7337	2.72014	2.83616
13	1	-0.731045	-0.60761	-0.02747	0.757674	1.14485	0.858882	0.257034	-0.22925	-0.56416	-0.8589	-1.13603	-1.52642	-2.20284	-2.93326	-3.15307	-2.62214	-1.67588	-0.84184	-0.48544	-0.68778	-1.21209	-1.70854	-2.04175	-2.27714	-2.41144	-2.31135	-1.84852	-1.02093	-0.0806	0.520603	0.556659
14	1	0.0080605	0.341519	0.348137	0.25082	0.288051	0.440576	0.436928	0.041014	-0.69246	-1.46265	-1.97945	-2.12214	-1.86922	-1.19261	-0.10786	1.20541	2.38661	3.0292	2.88832	2.00047	0.693353	-0.42681	-0.71753	-0.0659	0.898486	1.42528	1.33889	0.958471	0.603766	0.414269	0.443825
15	1	-1.06949	-0.79823	-0.22628	0.420918	0.816616	0.780333	0.403098	-0.01881	-0.20118	-0.10697	0.03993	0.006691	-0.19257	-0.27318	0.087058	0.927401	1.93046	2.6898	2.92062	2.43573	1.26067	-0.16569	-1.28344	-1.94707	-2.34896	-2.55754	-2.51845	-2.32376	-2.14155	-2.0088	-1.81539
16	1	-0.309052	-0.17465	-0.11464	-0.15089	-0.12612	0.026564	0.192583	0.254086	0.219848	0.182272	0.242491	0.408865	0.494269	0.235863	-0.37628	-0.95247	-0.98765	-0.33967	0.594715	1.2372	1.37017	1.26752	1.28739	1.48284	1.70762	1.91752	2.18107	2.50609	2.77266	2.80753	2.57791
17	1	-2.04888	-1.8193	-0.48206	1.27219	2.5299	2.62013	1.49388	-0.18544	-1.49311	-1.88732	-1.42239	-0.51207	0.373502	0.912834	1.03746	0.933098	0.917498	1.1654	1.50463	1.60852	1.37817	1.02933	0.869958	1.05189	1.45653	1.78509	1.76758	1.3001	0.512037	-0.22403	-0.50566
18	1	0.134955	0.186668	0.089169	0.122549	0.496393	1.0337	1.12549	0.320007	-1.11122	-2.39772	-2.92392	-2.51679	-1.37676	-0.06857	0.600527	0.134395	-1.13227	-2.25941	-2.52369	-2.00905	-1.43627	-1.46336	-2.12695	-2.85875	-2.97693	-2.25924	-1.15805	-0.43468	-0.50075	-1.05931	-1.41162
19	1	-0.0797419	-0.42511	-0.60288	-0.58105	-0.420656	-0.1736	0.133405	0.456432	0.747413	0.945784	0.920227	0.561232	-0.01532	-0.54684	-0.96698	-1.44169	-2.00244	-2.41327	-2.49818	-2.3623	-2.19498	-2.03936	-1.84157	-1.60138	-1.37889	-1.18256	-0.91674	-0.46428	0.214748	1.07628	1.98481
20	1	0.167808	0.182259	0.138685	-0.07031	-0.384604	-0.50949	-0.25713	0.167706	0.377807	0.187273	-0.29427	-0.77759	-0.94917	-0.71345	-0.32696	-0.13533	-0.19998	-0.29951	-0.19003	0.237228	0.886124	1.42399	1.47843	0.983523	0.244325	-0.37113	-0.7068	-0.79879	-0.71822	-0.49859	-0.16746
21	1	-0.238273	0.242822	0.415064	0.264474	0.000333668	-0.1619	-0.1536	-0.06402	-0.05805	-0.24685	-0.57642	-0.86168	-1.00442	-1.1548	-1.55202	-2.22045	-2.92465	-3.37974	-3.40618	-2.96819	-2.19957	-1.34149	-0.56649	0.081491	0.542784	0.66859	0.385619	-0.15621	-0.70012	-1.10043	-1.36753
22	1	0.38327	0.553007	0.460707	0.176545	-0.152101	-0.38339	-0.44892	-0.36884	-0.20844	-0.01183	0.210678	0.404447	0.404201	0.010478	-0.83567	-1.95169	-2.99099	-3.64661	-3.81326	-3.59612	-3.21831	-2.90419	-2.76073	-2.73235	-2.69859	-2.6119	-2.51441	-2.44747	-2.39883	-2.34242	-2.28634
1	2	-0.678533	-0.53463	-0.40005	-0.21436	0.0304923	0.251841	0.376033	0.414836	0.412134	0.342228	0.077009	-0.55043	-1.60337	-2.902	-4.05535	-4.68333	-4.60774	-3.89584	-2.84156	-1.8668	-1.28595	-1.11638	-1.14334	-1.14355	-1.01343	-0.7305	-0.30091	0.20631	0.646146	0.890568	0.914805
2	2	-0.387793	-0.65624	-0.72933	-0.5377	-0.146703	0.294278	0.621102	0.713055	0.558956	0.27038	-0.03634	-0.39675	-0.9678	-1.78241	-2.59457	-3.04454	-2.93497	-2.30609	-1.35239	-0.36062	0.37047	0.682448	0.629408	0.374368	0.047675	-0.29131	-0.60431	-0.81864	-0.8407	-0.64566	-0.32881
3	2	0.793665	0.748484	0.607398	0.453716	0.220946	-0.15942	-0.54393	-0.73306	-0.72555	-0.66225	-0.7188	-1.09604	-1.82332	-2.56403	-2.85119	-2.52235	-1.85035	-1.27056	-0.98967	-0.90531	-0.8961	-0.96995	-1.06777	-1.03772	-0.92184	-0.93376	-1.03664	-0.92618	-0.58579	-0.43671	-0.68703
4	2	-0.879677	-0.78205	-0.60147	-0.49992	-0.280255	0.141654	0.495996	0.632759	0.778501	0.994462	0.835501	-0.04116	-1.29424	-2.28353	-2.69851	-2.52692	-1.82862	-0.9157	-0.37569	-0.48977	-0.88367	-1.07464	-1.07988	-1.15731	-1.23564	-1.05196	-0.70707	-0.59121	-0.75626	-0.8211	-0.59246
5	2	-0.565003	-0.66781	-0.51522	-0.13587	0.09633	0.145244	0.325867	0.592999	0.544346	0.179125	-0.0564	-0.04112	-0.15271	-0.62025	-1.26494	-1.90788	-2.53253	-2.98919	-2.9617	-2.39257	-1.70688	-1.39979	-1.45568	-1.38655	-0.90527	-0.34387	-0.25188	-0.7758	-1.60136	-2.28985	-2.50641
6	2	0.169731	-0.0862	-0.06058	0.190093	0.20025	-0.03842	-0.09388	0.068819	0.01291	-0.36272	-0.66694	-0.78092	-1.09875	-1.80366	-2.48608	-2.75221	-2.75586	-2.82706	-2.91358	-2.71436	-2.19609	-1.70891	-1.61265	-1.93317	-2.38599	-2.63224	-2.50916	-2.12407	-1.77314	-1.69614	-1.84428
7	2	0.367217	0.533207	0.718404	0.875126	0.823447	0.436422	-0.19145	-0.83527	-1.30029	-1.42681	-1.129	-0.5786	-0.17091	-0.11617	-0.19984	-0.11807	0.119716	0.319789	0.44106	0.558463	0.653762	0.694148	0.799817	1.10339	1.50978	1.76622	1.72042	1.39285	0.866513	0.23931	-0.34189
8	2	0.0455231	0.129207	0.035336	-0.14613	-0.227512	-0.12371	0.055126	0.133959	0.077075	0.021125	0.098012	0.285775	0.477763	0.624728	0.746625	0.890078	1.12924	1.50977	1.94332	2.2366	2.24897	1.97663	1.50921	0.977313	0.536055	0.317684	0.346015	0.514867	0.680982	0.772569	0.805179
9	2	1.54294	0.64414	-0.0255	-0.3994	-0.533949	-0.54649	-0.5158	-0.39755	-0.09629	0.327911	0.624433	0.635609	0.51124	0.496133	0.625627	0.788705	0.938635	1.06212	1.08952	1.01474	0.990929	1.16047	1.46554	1.73146	1.88165	1.97973	2.08725	2.17343	2.18778	2.15036	2.11754
10	2	-0.252122	0.130301	0.424848	0.574746	0.515292	0.267314	-0.05381	-0.34788	-0.56919	-0.6895	-0.70269	-0.66207	-0.68988	-0.90533	-1.28652	-1.64862	-1.81372	-1.74748	-1.51786	-1.20153	-0.85552	-0.56445	-0.48453	-0.73317	-1.21576	-1.70589	-2.09705	-2.40941	-2.60125	-2.58068	-2.35173
11	2	-0.360038	-0.2315	-0.10544	0.010432	0.114634	0.174395	0.165049	0.111157	0.062327	0.058985	0.11097	0.183104	0.173855	-0.10765	-0.82019	-1.82595	-2.67005	-2.94694	-2.60991	-1.94431	-1.39494	-1.33788	-1.80897	-2.46323	-2.86595	-2.79114	-2.32682	-1.81615	-1.58591	-1.64045	-1.76125
12	2	-1.41371	-0.69933	-0.0928	0.337504	0.560208	0.567362	0.44325	0.285239	0.105159	-0.09289	-0.25221	-0.34498	-0.41464	-0.52418	-0.71334	-0.99543	-1.37109	-1.79476	-2.11798	-2.20168	-2.12809	-2.12886	-2.27245	-2.40352	-2.37707	-2.17542	-1.86739	-1.62307	-1.64404	-1.92528	-2.23901
13	2	0.460971	0.573851	0.349367	0.125365	0.024532	-0.13361	-0.38685	-0.51371	-0.38743	-0.1125	0.209817	0.5813	0.953561	1.158	1.02675	0.552191	-0.072	-0.62085	-1.04453	-1.40207	-1.64467	-1.63832	-1.34703	-0.83812	-0.22108	0.268312	0.314991	-0.15327	-0.84708	-1.42259	-1.72661
14	2	0.200699	0.132429	0.099424	-0.05331	-0.270853	-0.37148	-0.2726	-0.05642	0.176398	0.415722	0.688929	0.992254	1.3089	1.66778	2.13196	2.63065	2.88723	2.73314	2.3575	2.02653	1.80778	1.70818	1.71335	1.63445	1.3055	0.912522	0.785486	0.938083	1.11925	1.24326	1.46792
15	2	0.794564	0.601583	0.16217	-0.31213	-0.611878	-0.67397	-0.49418	-0.11501	0.259042	0.389807	0.270105	0.11372	0.208332	0.819322	1.91509	2.96634	3.37937	3.05453	2.2622	1.30839	0.571194	0.402666	0.768754	1.31234	1.74029	1.90306	1.73941	1.40128	1.24646	1.52876	2.10177
16	2	0.0714908	0.072097	0.133407	0.108021	-0.0331957	-0.16594	-0.16622	-0.05494	0.034524	0.000756	-0.15655	-0.3727	-0.51146	-0.35154	0.175538	0.667865	0.510509	-0.37594	-1.37937	-1.91013	-1.85104	-1.23926	-0.05603	1.48304	2.82256	3.46805	3.37577	2.84619	2.1164	1.28967	0.649332
17	2	0.3829	0.101595	-0.6608	-1.41161	-1.67078	-1.18348	-0.08365	1.09092	1.7468	1.6881	1.13812	0.38755	-0.37147	-0.93526	-1.11855	-0.96188	-0.7031	-0.48017	-0.22488	0.137549	0.570287	0.994289	1.29983	1.35342	1.1561	0.904564	0.800496	0.909215	1.18612	1.47873	1.57006
18	2	-0.580503	-0.64669	-0.692	-0.62095	-0.455472	-0.20195	0.182755	0.650177	1.05248	1.31215	1.45556	1.46612	1.23611	0.682634	-0.16981	-1.20903	-2.27286	-3.17006	-3.67331	-3.52941	-2.636	-1.26919	0.041189	0.917752	1.278	1.17226	0.732071	0.208677	-0.17369	-0.39856	-0.5788
19	2	0.0397025	-0.1491	-0.32357	-0.29251	-0.0565738	0.220603	0.364054	0.286625	0.046235	-0.13547	-0.04793	0.205833	0.22154	-0.23978	-0.90439	-1.23954	-0.95421	-0.1594	0.816068	1.63642	2.09509	2.18533	2.03319	1.72082	1.20506	0.434883	-0.50156	-1.38849	-1.99801	-2.16764	-1.84357
20	2	0.447572	-0.109	-0.62801	-0.59158	-0.0283869	0.507879	0.579431	0.237575	-0.1614	-0.25408	0.127236	0.794234	1.2778	1.20806	0.594821	-0.26003	-1.00299	-1.40216	-1.42693	-1.19127	-0.79521	-0.25218	0.436763	1.1958	1.86767	2.27324	2.28818	1.87976	1.10368	0.113739	-0.83009
21	2	-0.0991687	0.201036	0.187611	0.004018	-0.16844	-0.20436	-0.07195	0.110241	0.133081	-0.09207	-0.4158	-0.5842	-0.48345	-0.24198	-0.09924	-0.2097	-0.55589	-0.96622	-1.22007	-1.20095	-0.93427	-0.49188	0.032275	0.455969	0.561495	0.273007	-0.27655	-0.8628	-1.30793	-1.53834	-1.59557
22	2	-0.160102	-0.05781	0.050335	0.065714	-0.0081623	-0.10747	-0.17715	-0.15603	0.055318	0.495358	1.0109	1.34334	1.36436	1.13882	0.786342	0.402896	0.082219	-0.12546	-0.27217	-0.43978	-0.62406	-0.74708	-0.76016	-0.69176	-0.60794	-0.55582	-0.54808	-0.58012	-0.63638	-0.68204	-0.67902

## Sheet: 4d Data
Fig 4d, mean fMRI based signal intensities steady state Burst					Fig 4d, mean fMRI based signal intensities steady state Suppression
Event	Slice	mean			Event	Slice	mean
1	0	55887			1	0	54260
2	0	48754			2	0	54894.2
3	0	54029.2			3	0	55215
4	0	53986.1			4	0	51481.3
5	0	51771.9			5	0	52332.8
6	0	53865			6	0	50792.4
7	0	44035.6			7	0	53472.4
8	0	54052.4			8	0	52754.1
9	0	54902.4			1	1	49935.5
1	1	49063.3			2	1	50393.6
2	1	47113.3			3	1	53341.3
3	1	46441.5			4	1	50453.9
4	1	46510.5			5	1	49868.1
5	1	46024			6	1	43256.2
6	1	50776.1			7	1	47045.9
7	1	42514			8	1	46610.5
8	1	51329.5			1	2	49301.4
9	1	50933.7			2	2	48979.6
1	2	46571.3			3	2	47343.4
2	2	45218.4			4	2	49061.1
3	2	45731.1			5	2	49997.4
4	2	45981.7			6	2	46592.8
5	2	44901.4			7	2	46970.8
6	2	49128.4			8	2	47579.5
7	2	37551.3
8	2	45941.5
9	2	46168.2

## Sheet: S5c Data
CSF variance
	Supp	S->B	B	B->S
1	0.209642	0.302899	0.916008	0.696692
2	0.661814	1.30607	0.178196	2.12326
3	0.0737383	2.3749	0.13713	1.75565
4	0.555504	2.95067	0.240753	1.46252
5	0.901634	3.88132	0.222976	2.06671
6	0.21388	3.67827	0.594116	2.287
7	1.51898	2.034	0.51805	2.69506
8	0.77727	2.83403	0.608147	0.585138
9		2.59117	0.0135066	1.26049
10		0.627		1.35196
11		2.96867		0.941562
12		2.8728		7.30497
13		3.87898		3.80455
14		0.545583		0.571628
15		1.12062		3.35917
16		0.904635		4.70899
17		6.01645		1.13882
18		1.15955		4.97773
19		2.12495		1.07526
20		5.25631		1.0411
21		1.52372		6.00153
22		3.51059
23
24

## Sheet: S5d Data
gGM BOLD variance
	Supp	S->B	B	B->S
1	6.54e-05	1.39343	0.00660339	1.26063
2	7.66e-05	1.79522	0.00443836	1.51481
3	0.00023973	0.262103	0.00069885	1.40856
4	0.00140497	1.32654	0.00030679	1.25474
5	0.00235429	0.522757	0.0108018	0.520156
6	0.00110588	0.774439	0.00253047	0.589161
7	0.00027838	0.714272	1.01e-05	0.627924
8	0.00024021	0.283848	0.00208454	0.396791
9		0.844934	0.0003227	0.787871
10		0.273575		0.665917
11		0.549501		0.696335
12		0.932354		0.503383
13		0.619566		0.630989
14		0.336647		0.0512623
15		0.389314		0.21427
16		0.0842075		0.366362
17		0.199727		0.134799
18		0.359948		0.13363
19		0.131378		0.188364
20		0.129996		0.494696
21		0.21477		0.180988
22		0.16923
23
24

## Sheet: S7a Data
suppression-burst
transition #	d/dt GM BOLD amplitude	CSF amplitude
1	-0.92099	-10.2903
2	-1.34682	-13.1994
3	-0.804329	-21.2944
4	-1.73194	-18.7314
5	-0.879455	-20.0539
6	-0.770451	-20.485
7	-0.806778	-8.42893
8	-0.418744	-7.42174
9	-0.863856	-6.84386
10	-0.482073	-16.0138
11	-0.507836	-15.0378
12	-0.646624	-21.4163
13	-0.936377	-21.9949
14	-0.631631	-9.50156
15	-0.639783	-11.6963
16	-0.334529	-7.38282
17	-0.443683	-26.9584
18	-0.814031	-12.7456
19	-0.405344	-16.0427
20	-0.371999	-20.5008
21	-0.450719	-13.1201
22	-0.43441	-11.7439

[truncated: 4 more sheets: S7b data, S10c Data, S10f Data, S10g Data]
