# Supplementary material for: Total cerebral blood volume changes drive macroscopic cerebrospinal fluid flux in humans
Source: PLoS Biol. 2025 Apr 24;23(4):e3003138. doi: 10.1371/journal.pbio.3003138 (PMC12061420; doi:10.1371/journal.pbio.3003138)
Supplement: S1 Raw Data — (XLSX) [file pbio.3003138.s016.xlsx]

## Sheet: Fig. 1c
Time EEG	EEG	Time FMRI	GM-BOLD	Slice 1 CSF	PFI
1	-0.515537	2.13	-0.00317116	0.00973779	0.000565422
1.00046	-0.514128	4.26001	-0.062432	0.124699	0.0387033
1.00093	-0.51154	6.39001	-0.291353	0.436215	0.296722
1.00139	-0.507877	8.52001	-0.525196	0.772108	0.601832
1.00186	-0.503231	10.65	-0.769354	1.14903	0.940079
1.00232	-0.497741	12.78	-0.962657	1.38647	1.24401
1.00279	-0.491577	14.91	-1.07216	1.3237	1.53036
1.00325	-0.484828	17.04	-1.09613	1.01318	1.81149
1.00372	-0.477523	19.17	-1.05458	0.664154	1.99259
1.00418	-0.469722	21.3	-0.980862	0.431565	1.94474
1.00465	-0.461482	23.43	-0.905453	0.34476	1.64469
1.00511	-0.452823	25.56	-0.838129	0.346555	1.20008
1.00557	-0.443759	27.69	-0.77146	0.340342	0.776268
1.00604	-0.434336	29.82	-0.701733	0.260753	0.5212
1.0065	-0.42464	31.95	-0.637468	0.100247	0.518964
1.00697	-0.414787	34.08	-0.586648	-0.112985	0.742808
1.00743	-0.404931	36.2101	-0.545495	-0.304344	1.02298
1.0079	-0.395249	38.3401	-0.505016	-0.393562	1.13511
1.00836	-0.38595	40.4701	-0.463374	-0.399524	0.993838
1.00883	-0.377272	42.6001	-0.42601	-0.396118	0.721678
1.00929	-0.369432	44.7301	-0.395452	-0.356682	0.485204
1.00976	-0.362606	46.8601	-0.366926	-0.195241	0.322159
1.01022	-0.356966	48.9901	-0.335342	0.0555609	0.18279
1.01068	-0.352659	51.1201	-0.302464	0.277361	0.0609554
1.01115	-0.349768	53.2501	-0.274275	0.426829	-0.0156362
1.01161	-0.34834	55.3801	-0.253204	0.510204	-0.0569977
1.01208	-0.348424	57.5101	-0.236019	0.491123	-0.0688324
1.01254	-0.350067	59.6401	-0.218361	0.333319	-0.00359776
1.01301	-0.353284	61.7701	-0.198332	0.0427655	0.168099
1.01347	-0.358053	63.9001	-0.176419	-0.340565	0.392679
1.01394	-0.364345	66.0301	-0.154752	-0.720567	0.583051
1.0144	-0.372111	68.1601	-0.136109	-0.976245	0.695929
1.01487	-0.381258	70.2901	-0.121929	-1.04666	0.740561
1.01533	-0.39166	72.4201	-0.111112	-0.9445	0.738635
1.01579	-0.403117	74.5501	-0.101184	-0.721557	0.707073
1.01626	-0.415401	76.6801	-0.0910417	-0.440912	0.671025
1.01672	-0.428323	78.8101	-0.0819819	-0.167389	0.662083
1.01719	-0.441668	80.9401	-0.0751443	0.0124655	0.694631
1.01765	-0.455182	83.0701	-0.069582	0.0260418	0.740127
1.01812	-0.468635	85.2001	-0.0640914	-0.101286	0.744141
1.01858	-0.481833	87.3301	-0.0589761	-0.261798	0.705211
1.01905	-0.494623	89.4601	-0.0556947	-0.340588	0.683826
1.01951	-0.506876	91.5901	-0.0564752	-0.262241	0.692457
1.01998	-0.518475	93.7201	-0.0626116	-0.0664069	0.685361
1.02044	-0.529339	95.8501	-0.0693749	0.041075	0.660429
1.0209	-0.539436	97.9801	-0.0595381	-0.242542	0.602322
1.02137	-0.54875	100.11	-0.00223709	-1.11094	0.364814
1.02183	-0.557261	102.24	0.131684	-2.33049	-0.209995
1.0223	-0.564919	104.37	0.341669	-3.2227	-1.10341
1.02276	-0.571727	106.5	0.587837	-3.2821	-2.11613
1.02323	-0.577698	108.63	0.815205	-2.64557	-2.947
1.02369	-0.582755	110.76	0.982369	-1.67853	-3.33479
1.02416	-0.586867	112.89	1.0714	-0.556288	-3.29494
1.02462	-0.590098	115.02	1.09157	0.422135	-3.11663
1.02509	-0.592494	117.15	1.07787	0.789599	-3.01028
1.02555	-0.594087	119.28	1.06703	0.604257	-2.95197
1.02601	-0.594938	121.41	1.0692	0.496422	-2.91825
1.02648	-0.595146	123.54	1.0721	0.671397	-2.93308
1.02694	-0.594784	125.67	1.06697	0.627016	-2.83012
1.02741	-0.593843	127.8	1.05654	0.171921	-2.39934
1.02787	-0.592296	129.93	1.04316	-0.150361	-1.8468
1.02834	-0.590097	132.06	1.02539	-0.0402297	-1.63877
1.0288	-0.58716	134.19	1.00461	0.0391155	-1.8023
1.02927	-0.583376	136.32	0.983589	-0.218648	-1.87598
1.02973	-0.578616	138.45	0.960112	-0.373274	-1.65294
1.0302	-0.572773	140.58	0.931258	-0.106201	-1.45706
1.03066	-0.565829	142.71	0.902168	0.100533	-1.53935
1.03112	-0.557798	144.84	0.881879	-0.218991	-1.70265
1.03159	-0.548662	146.97	0.871012	-0.669991	-1.73505
1.03205	-0.538468	149.1	0.861126	-0.642211	-1.77043
1.03252	-0.527345	151.23	0.846783	-0.288974	-1.94321
1.03298	-0.515421	153.36	0.831225	-0.176194	-2.04067
1.03345	-0.502789	155.49	0.818193	-0.324156	-1.83185
1.03391	-0.489531	157.62	0.805046	-0.298874	-1.51284
1.03438	-0.475738	159.75	0.788379	-0.0680052	-1.47169
1.03484	-0.461474	161.88	0.771406	-0.0664496	-1.70354
1.03531	-0.446785	164.01	0.75963	-0.378368	-1.80227
1.03577	-0.431714	166.14	0.751572	-0.500322	-1.56958
1.03623	-0.416311	168.27	0.740677	-0.152021	-1.30855
1.0367	-0.400647	170.4	0.726566	0.221165	-1.3341
1.03716	-0.384805	172.53	0.716505	0.121239	-1.47059
1.03763	-0.368886	174.66	0.712664	-0.249206	-1.35672
1.03809	-0.353015	176.79	0.706268	-0.363253	-1.05872
1.03856	-0.337348	178.92	0.690439	-0.227299	-0.953434
1.03902	-0.322049	181.05	0.671602	-0.319898	-1.08213
1.03949	-0.307276	183.18	0.660757	-0.729239	-1.10588
1.03995	-0.293191	185.31	0.659168	-0.931162	-0.94416
1.04042	-0.279959	187.44	0.66047	-0.608046	-0.960433
1.04088	-0.267739	189.57	0.662355	-0.161653	-1.33491
1.04134	-0.256665	191.7	0.6663	-0.0640511	-1.69878
1.04181	-0.246833	193.83	0.666804	-0.13731	-1.69408
1.04227	-0.238326	195.96	0.652413	0.0440066	-1.54537
1.04274	-0.231229	198.09	0.62197	0.340074	-1.67537
1.0432	-0.225625	200.22	0.590588	0.234871	-1.99029
1.04367	-0.221565	202.35	0.572775	-0.26288	-2.01777
1.04413	-0.219062	204.48	0.566867	-0.560191	-1.65389
1.0446	-0.218172	206.61	0.562771	-0.42094	-1.2821
1.04506	-0.218983	208.74	0.557599	-0.320923	-1.12428
1.04553	0.0179702	210.87	0.554605	-0.601621	-0.952885
1.04599	0.0262882	213	0.551881	-0.867099	-0.602793
1.04646	0.0336244	215.13	0.543461	-0.644424	-0.34316
1.04692	0.0398833	217.26	0.531287	-0.188581	-0.457693
1.04738	0.0450119	219.39	0.52557	-0.101418	-0.752082
1.04785	0.0489842	221.52	0.529949	-0.407564	-0.8209
1.04831	0.0517764	223.65	0.534862	-0.575886	-0.651779
1.04878	0.0533897	225.78	0.530939	-0.383267	-0.611494
1.04924	0.0538611	227.91	0.521747	-0.166006	-0.841415
1.04971	0.0532126	230.04	0.514325	-0.0787765	-1.00837
1.05017	0.0515003	232.17	0.498769	0.35234	-0.797118
1.05064	0.0488009	234.3	0.444691	1.56044	-0.355563
1.0511	0.045102	236.43	0.319375	3.1244	0.0116615
1.05157	0.0404505	238.56	0.106235	4.08168	0.348894
1.05203	0.0349548	240.69	-0.190155	4.0019	0.892899
1.05249	0.0286346	242.82	-0.544408	3.32316	1.59334
1.05296	0.0214634	244.95	-0.91151	2.56498	2.19799
1.05342	0.0134516	247.08	-1.24005	1.75052	2.69411
1.05389	0.00461381	249.21	-1.49679	0.882631	3.23694
1.05435	-0.00508055	251.34	-1.67785	0.368548	3.70691
1.05482	-0.0156892	253.47	-1.79419	0.407771	3.77835
1.05528	-0.0272862	255.6	-1.85372	0.443483	3.43834
1.05575	-0.0399072	257.73	-1.85702	-0.169039	3.03013
1.05621	-0.0535615	259.86	-1.79026	-1.34246	2.72669
1.05668	-0.0682421	261.99	-1.6119	-2.58103	2.33598
1.05714	-0.0839278	264.12	-1.27292	-3.61774	1.69685
1.0576	-0.100584	266.25	-0.778885	-4.25749	0.901884
1.05807	-0.118125	268.38	-0.221062	-4.13835	0.0504824
1.05853	-0.136478	270.51	0.275124	-3.19022	-0.845718
1.059	-0.155587	272.64	0.624956	-1.95264	-1.61409
1.05946	-0.175335	274.77	0.807824	-1.02805	-1.95229
1.05993	-0.195569	276.9	0.854059	-0.507382	-1.84745
1.06039	-0.216172	279.03	0.830709	-0.190221	-1.64216
1.06086	-0.237022	281.16	0.809844	-0.0263006	-1.55522
1.06132	-0.25796	283.29	0.819495	-0.0366137	-1.45214
1.06179	-0.278803	285.42	0.833352	-0.0887465	-1.22967
1.06225	-0.299382	287.55	0.819382	-0.0880376	-1.0863
1.06271	-0.319543	289.68	0.783785	-0.185673	-1.18169
1.06318	-0.339129	291.81	0.756511	-0.488111	-1.31999
1.06364	-0.358008	293.94	0.750076	-0.740452	-1.26496
1.06411	-0.376078	296.07	0.750905	-0.62019	-1.15918
1.06457	-0.393255	298.2	0.744488	-0.237015	-1.31345
1.06504	-0.409479	300.33	0.731468	-0.0230275	-1.69423
1.0655	-0.42472	302.46	0.71737	-0.131079	-1.9181
1.06597	-0.438953	304.59	0.70004	-0.234209	-1.7498
1.06643	-0.452153	306.72	0.674839	-0.0348297	-1.38439
1.0669	-0.464303	308.85	0.645738	0.269467	-1.16715
1.06736	-0.475388	310.98	0.623044	0.25545	-1.1735
1.06782	-0.485384	313.11	0.611603	-0.121611	-1.19269
1.06829	-0.49427	315.24	0.607436	-0.456505	-1.06494
1.06875	-0.502038	317.37	0.606235	-0.421892	-0.860686
1.06922	-0.508704	319.5	0.609734	-0.149876	-0.70959
1.06968	-0.514262	321.63	0.62127	0.00859596	-0.633751
1.07015	-0.51871	323.76	0.638472	-0.0372151	-0.626108
1.07061	-0.522066	325.89	0.653943	-0.066939	-0.736973
1.07108	-0.524371	328.02	0.662315	0.0679143	-0.953721
1.07154	-0.525676	330.15	0.66277	0.277992	-1.0741
1.07201	-0.526004	332.28	0.652237	0.546504	-0.857341
1.07247	-0.525354	334.41	0.616902	1.1333	-0.341288
1.07293	-0.523774	336.54	0.532159	2.22205	0.121145
1.0734	-0.521324	338.67	0.372007	3.49016	0.267715
1.07386	-0.518012	340.8	0.120746	4.29381	0.269739
1.07433	-0.513836	342.93	-0.218789	4.29764	0.482919
1.07479	-0.508816	345.06	-0.620471	3.73179	0.942945
1.07526	-0.502991	347.19	-1.03511	2.97855	1.38434
1.07572	-0.496384	349.32	-1.40364	2.14479	1.73181
1.07619	-0.489016	351.45	-1.6834	1.2455	2.21446
1.07665	-0.480967	353.58	-1.8669	0.570896	2.89016
1.07712	-0.472347	355.711	-1.97349	0.424988	3.41408
1.07758	-0.463266	357.841	-2.02583	0.55293	3.51191
1.07804	-0.453839	359.971	-2.038	0.362148	3.40681
1.07851	-0.444145	362.101	-2.02026	-0.182292	3.4846
1.07897	-0.434309	364.231	-1.98305	-0.442522	3.73706
1.07944	-0.424471	366.361	-1.93292	-0.107613	3.85698
1.0799	-0.414645	368.491	-1.87079	0.286574	3.74399
1.08037	-0.404838	370.621	-1.79856	0.215577	3.57208
1.08083	-0.395123	372.751	-1.72318	-0.0326552	3.42737
1.0813	-0.385551	374.881	-1.65067	0.0436012	3.22784
1.08176	-0.37617	377.011	-1.58042	0.251964	3.00609
1.08223	-0.367077	379.141	-1.50938	0.0590369	2.93978
1.08269	-0.358387	381.271	-1.43762	-0.490657	3.03569
1.08315	-0.350209	383.401	-1.36592	-0.873363	3.08445
1.08362	-0.342652	385.531	-1.29321	-0.870222	3.01664
1.08408	-0.335823	387.661	-1.22071	-0.654956	3.0097
1.08455	-0.32979	389.791	-1.15343	-0.320709	3.14905
1.08501	-0.324572	391.921	-1.09378	0.0949227	3.27651
1.08548	-0.320205	394.051	-1.03872	0.317067	3.25939
1.08594	-0.316675	396.181	-0.986014	0.146626	3.14019
1.08641	-0.313917	398.311	-0.936716	-0.104335	2.97858
1.08687	-0.311908	400.441	-0.889454	-0.0174245	2.79966
1.08734	-0.31061	402.571	-0.83989	0.290015	2.69353
1.0878	-0.309932	404.701	-0.788422	0.424783	2.71187
1.08826	-0.309808	406.831	-0.741237	0.368582	2.69132
1.08873	-0.310236	408.961	-0.701822	0.372614	2.43001
1.08919	-0.311208	411.091	-0.668367	0.483972	1.99824
1.08966	-0.312706	413.221	-0.640392	0.631576	1.6307
1.09012	-0.314715	415.351	-0.620246	0.851448	1.39621
1.09059	-0.317218	417.481	-0.606963	1.06459	1.25171
1.09105	-0.320203	419.611	-0.596117	1.06001	1.30148
1.09152	-0.323653	421.741	-0.586905	0.950183	1.6533
1.09198	-0.327555	423.871	-0.582371	1.09869	2.10504
1.09245	-0.331886	426.001	-0.581469	1.44173	2.33131
1.09291	-0.336617	428.131	-0.577608	1.51584	2.31331
1.09337	-0.341713	430.261	-0.566578	1.23831	2.25545
1.09384	-0.34714	432.391	-0.550319	0.988757	2.18899
1.0943	-0.352871	434.521	-0.531802	0.903157	2.02201
1.09477	-0.358907	436.651	-0.511605	0.776449	1.86023
1.09523	-0.365253	438.781	-0.49082	0.641891	1.87912
1.0957	-0.371916	440.911	-0.472247	0.737875	1.96956
1.09616	-0.378915	443.041	-0.456731	0.896711	1.88428
1.09663	-0.386261	445.171	-0.440632	0.630833	1.63754
1.09709	-0.393966	447.301	-0.413499	-0.180584	1.3988
1.09756	-0.402037	449.431	-0.350657	-1.28827	1.10243
1.09802	-0.410468	451.561	-0.213899	-2.61432	0.556844
1.09848	-0.41923	453.691	0.0209771	-4.08259	-0.121946
1.09895	-0.428276	455.821	0.329667	-5.02436	-0.587023
1.09941	-0.437566	457.951	0.643362	-4.58323	-0.774973
1.09988	-0.447073	460.081	0.893332	-2.85283	-0.982396
1.10034	-0.456721	462.211	1.0483	-0.998455	-1.39146
1.10081	-0.466415	464.341	1.11645	-0.0642657	-1.83794
1.10127	-0.476142	466.471	1.12828	-0.0640022	-2.10961
1.10174	-0.485891	468.601	1.11798	-0.328712	-2.21247
1.1022	-0.495615	470.731	1.10649	-0.346619	-2.28003
1.10267	-0.505272	472.861	1.09483	-0.102961	-2.41348
1.10313	-0.514839	474.991	1.07614	0.129802	-2.6383
1.10359	-0.524294	477.121	1.052	0.136148	-2.86642
1.10406	-0.533577	479.251	1.03144	-0.0285598	-2.91489
1.10452	-0.542632	481.381	1.01643	-0.086363	-2.69922
1.10499	-0.551442	483.511	0.997591	0.142171	-2.38302
1.10545	-0.560006	485.641	0.967519	0.446042	-2.21935
1.10592	-0.568322	487.771	0.932977	0.384276	-2.25088
1.10638	-0.576358	489.901	0.908838	-0.180728	-2.25009
1.10685	-0.584083	492.031	0.901114	-0.824687	-1.98967
1.10731	-0.591529	494.161	0.899711	-0.962096	-1.54387
1.10778	-0.598693	496.291	0.889637	-0.488113	-1.25245
1.10824	-0.605456	498.421	0.868095	0.0591671	-1.34168
1.1087	-0.611741	500.551	0.8473	0.0435917	-1.63982
1.10917	-0.617553	502.681	0.838901	-0.539758	-1.75709
1.10963	-0.622836	504.811	0.838999	-0.968819	-1.52988
1.1101	-0.627495	506.941	0.83204	-0.549797	-1.20379
1.11056	-0.631474	509.071	0.806634	0.600732	-1.14923
1.11103	-0.634774	511.201	0.761827	1.71327	-1.42251
1.11149	-0.637387	513.331	0.696411	2.24843	-1.65295
1.11196	-0.639282	515.461	0.595276	2.39038	-1.40256
1.11242	-0.640449	517.591	0.430962	2.66505	-0.609441
1.11289	-0.640874	519.721	0.18273	3.2617	0.37074
1.11335	-0.640567	521.851	-0.14374	3.80017	1.11385
1.11381	-0.639573	523.981	-0.51368	3.74727	1.45753
1.11428	-0.637898	526.111	-0.877569	3.02314	1.54051
1.11474	-0.635588	528.241	-1.19008	2.07892	1.6042
1.11521	-0.632745	530.371	-1.42467	1.37667	1.77392
1.11567	-0.629428	532.501	-1.57928	1.0045	2.00183
1.11614	-0.625666	534.631	-1.66959	0.834884	2.17764
1.1166	-0.621529	536.761	-1.71413	0.767337	2.26611
1.11707	-0.617073	538.891	-1.72471	0.69071	2.34364
1.11753	-0.612312	541.021	-1.70944	0.503224	2.50309
1.118	-0.607268	543.151	-1.67858	0.368195	2.71078
1.11846	-0.601956	545.281	-1.64184	0.642048	2.80095
1.11892	-0.596391	547.411	-1.60086	1.26637	2.6816
1.11939	-0.590589	549.541	-1.55043	1.59155	2.4973
1.11985	-0.58459	551.671	-1.48954	1.22961	2.45984
1.12032	-0.578444	553.801	-1.42572	0.699738	2.54574
1.12078	-0.572212	555.931	-1.36522	0.670344	2.53498
1.12125	-0.565972	558.061	-1.30475	0.947577	2.35849
1.12171	-0.559796	560.191	-1.23892	0.887209	2.19766
1.12218	-0.553741	562.321	-1.17104	0.469428	2.16165
1.12264	-0.547859	564.451	-1.10938	0.208749	2.07901
1.12311	-0.542204	566.581	-1.05581	0.201833	1.77429
1.12357	-0.53679	568.711	-1.00551	0.0285862	1.38386
1.12403	-0.531585	570.841	-0.956428	-0.4235	1.17193
1.1245	-0.526546	572.971	-0.911782	-0.735376	1.15343
1.12496	-0.521627	575.101	-0.873157	-0.694551	1.15967
1.12543	-0.516784	577.231	-0.837471	-0.639413	1.17889
1.12589	-0.511954	579.361	-0.802495	-0.788641	1.32844
1.12636	-0.507067	581.491	-0.769641	-0.788348	1.55959
1.12682	-0.502064	583.621	-0.73788	-0.382055	1.70874
1.12729	-0.4969	585.751	-0.697121	-0.0923091	1.78153
1.12775	-0.491548	587.881	-0.626698	-0.645785	1.8494
1.12822	-0.485971	590.011	-0.496601	-1.97669	1.70503
1.12868	-0.480125	592.141	-0.277094	-3.37283	1.00146
1.12914	-0.474012	594.271	0.0368055	-4.38327	-0.186231
1.12961	-0.467655	596.401	0.404418	-4.94471	-1.24564
1.13007	-0.461035	598.531	0.750442	-4.80604	-1.63644
1.13054	-0.454102	600.661	1.00474	-3.63367	-1.43984
1.131	-0.446802	602.791	1.13839	-1.77469	-1.16797
1.13147	-0.439095	604.921	1.17223	-0.248803	-1.17911
1.13193	-0.430961	607.051	1.15769	0.251109	-1.43816
1.1324	-0.422379	609.181	1.14312	-0.0314802	-1.72765
1.13286	-0.413331	611.311	1.14622	-0.372923	-1.88657
1.13333	-0.40383	613.441	1.15298	-0.286333	-1.88674
1.13379	-0.39392	615.571	1.14331	0.208079	-1.85758
1.13426	-0.383669	617.701	1.11644	0.682829	-2.01192
1.13472	-0.373115	619.831	1.09031	0.655754	-2.38384
1.13518	-0.362319	621.961	1.07995	0.0782298	-2.68928
1.13565	-0.351411	624.091	1.08299	-0.532245	-2.63758
1.13611	-0.340424	626.221	1.08641	-0.595492	-2.33066
1.13658	-0.329346	628.351	1.08071	-0.0876848	-2.14125
1.13704	-0.318238	630.481	1.0649	0.44913	-2.22796
1.13751	-0.30714	632.611	1.04247	0.505496	-2.38248
1.13797	-0.296038	634.741	1.01684	0.109255	-2.36
1.13844	-0.284932	636.871	0.989217	-0.284933	-2.18075
1.1389	-0.273851	639.001	0.958859	-0.31276	-2.05993
1.13937	-0.262845	641.131	0.925696	-0.0534952	-2.13766
1.13983	-0.251973	643.261	0.891772	0.105903	-2.31696
1.14029	-0.241296	645.391	0.859412	-0.0523406	-2.35062
1.14076	-0.23088	647.521	0.829504	-0.290157	-2.10642
1.14122	-0.220811	649.651	0.802917	-0.234381	-1.74357
1.14169	-0.211212	651.781	0.782939	0.0589584	-1.5572
1.14215	-0.202194	653.911	0.7747	0.118424	-1.62463
1.14262	-0.193844	656.041	0.780606	-0.310164	-1.69816
1.14308	-0.186293	658.171	0.795862	-0.893031	-1.52034
1.14355	-0.179692	660.301	0.810039	-1.09318	-1.17544
1.14401	-0.174092	662.431	0.815309	-0.785932	-1.03039
1.14448	-0.16952	664.561	0.813684	-0.361263	-1.32193
1.14494	-0.166059	666.691	0.814427	-0.208601	-1.84282
1.1454	-0.163769	668.821	0.821859	-0.171115	-2.0858
1.14587	-0.162648	670.951	0.823419	0.362265	-1.73674
1.14633	-0.162669	673.081	0.788168	1.73766	-0.988607
1.1468	-0.163811	675.211	0.678437	3.48161	-0.325233
1.14726	-0.166034	677.341	0.46859	4.6065	-0.0530763
1.14773	-0.169282	679.471	0.15975	4.48603	-0.0861608
1.14819	-0.173504	681.601	-0.218028	3.355	-0.0954903
1.14866	-0.178621	683.731	-0.616279	1.99516	0.209157
1.14912	-0.184531	685.861	-0.985227	1.08067	0.867072
1.14959	-0.191114	687.991	-1.28919	0.822579	1.63555
1.15005	-0.198206	690.121	-1.51308	1.01611	2.19866
1.15051	-0.205625	692.251	-1.65893	1.2407	2.46628
1.15098	-0.213199	694.381	-1.73909	1.14999	2.6292
1.15144	-0.220726	696.511	-1.77104	0.831948	2.87226
1.15191	-0.227987	698.641	-1.77159	0.761602	3.1144
1.15237	-0.234791	700.771	-1.7499	1.06562	3.14624
1.15284	-0.240969	702.901	-1.7024	1.05532	2.94653
1.1533	-0.246373	705.031	-1.60738	0.0166565	2.65346
1.15377	-0.250857	707.161	-1.41983	-1.76093	2.23389
1.15423	-0.254281	709.291	-1.08812	-3.37876	1.45639
1.1547	-0.256582	711.421	-0.602584	-4.45511	0.308485
1.15516	-0.25774	713.551	-0.0324031	-5.06603	-0.803391
1.15562	-0.257753	715.681	0.500767	-4.88918	-1.47949
1.15609	-0.256629	717.811	0.892043	-3.45945	-1.79057
1.15655	-0.254376	719.941	1.10194	-1.26336	-2.0859
1.15702	-0.251055	722.071	1.16037	0.37629	-2.46185
1.15748	-0.246808	724.201	1.1403	0.733084	-2.68458
1.15795	-0.241764	726.331	1.11366	0.35595	-2.5791
1.15841	-0.236011	728.461	1.11085	0.148138	-2.24482
1.15888	-0.22966	730.591	1.11694	0.318329	-1.89438
1.15934	-0.222862	732.721	1.11942	-0.189056	-0.223627
1.15981	-0.215778	734.851	1.03185	3.69594	-0.246482
1.16027	-0.208534
1.16073	-0.20125
1.1612	-0.194062
1.16166	-0.187087
1.16213	-0.180429
1.16259	-0.17416
1.16306	-0.168315
1.16352	-0.16298
1.16399	-0.158207
1.16445	-0.153935
1.16492	-0.150112
1.16538	-0.146745
1.16584	-0.143809
1.16631	-0.141257
1.16677	-0.139054
1.16724	-0.137143
1.1677	-0.13547
1.16817	-0.133982
1.16863	-0.132629
1.1691	-0.131336
1.16956	-0.130016
1.17003	-0.128604
1.17049	-0.127008
1.17095	-0.125164
1.17142	-0.123075
1.17188	-0.120711
1.17235	-0.118032
1.17281	-0.115086
1.17328	-0.111973
1.17374	-0.108771
1.17421	-0.105568
1.17467	-0.102472
1.17514	-0.0996026
1.1756	-0.0970656
1.17606	-0.0949473
1.17653	-0.0933331
1.17699	-0.0922956
1.17746	-0.0918887
1.17792	-0.0921427
1.17839	-0.0930647
1.17885	-0.094665
1.17932	-0.0969804
1.17978	-0.100031
1.18025	-0.103814
1.18071	-0.10832
1.18117	-0.113537
1.18164	-0.119438
1.1821	-0.125973
1.18257	-0.133085
1.18303	-0.140695
1.1835	-0.148701
1.18396	-0.156997
1.18443	-0.16548
1.18489	-0.174035
1.18536	-0.182601
1.18582	-0.191155
1.18628	-0.199654
1.18675	-0.208087
1.18721	-0.216456
1.18768	-0.224758
1.18814	-0.23297
1.18861	-0.241069
1.18907	-0.249095
1.18954	-0.257089
1.19	-0.265026
1.19047	-0.272877
1.19093	-0.280626
1.19139	-0.288285
1.19186	-0.295915
1.19232	-0.303493
1.19279	-0.310934
1.19325	-0.318261
1.19372	-0.325551
1.19418	-0.332834
1.19465	-0.340122
1.19511	-0.347425
1.19558	-0.354738
1.19604	-0.362041
1.1965	-0.369313
1.19697	-0.376512
1.19743	-0.383558
1.1979	-0.390398
1.19836	-0.396974
1.19883	-0.403195
1.19929	-0.409029
1.19976	-0.414483
1.20022	-0.419522
1.20069	-0.424127
1.20115	-0.428348
1.20161	-0.43223
1.20208	-0.435805
1.20254	-0.439114
1.20301	-0.442207
1.20347	-0.445126
1.20394	-0.447895
1.2044	-0.450561
1.20487	-0.453182
1.20533	-0.455808
1.2058	-0.458494
1.20626	-0.461294
1.20672	-0.464272
1.20719	-0.467489
1.20765	-0.470986
1.20812	-0.474777
1.20858	-0.478874
1.20905	-0.483287
1.20951	-0.488021
1.20998	-0.493052
1.21044	-0.49834
1.21091	-0.503875
1.21137	-0.509633
1.21183	-0.515578
1.2123	-0.521679
1.21276	-0.527899
1.21323	-0.534221
1.21369	-0.540674
1.21416	-0.547273
1.21462	-0.553977
1.21509	-0.560738
1.21555	-0.567516
1.21602	-0.574279
1.21648	-0.580977
1.21695	-0.587562
1.21741	-0.593997
1.21787	-0.600243
1.21834	-0.606281
1.2188	-0.612085
1.21927	-0.617593
1.21973	-0.622782
1.2202	-0.627634
1.22066	-0.63203
1.22113	-0.635884
1.22159	-0.639185
1.22206	-0.641899
1.22252	-0.643992
1.22298	-0.645482
1.22345	-0.646443
1.22391	-0.646961
1.22438	-0.647087
1.22484	-0.646895
1.22531	-0.64648
1.22577	-0.645928
1.22624	-0.645326
1.2267	-0.644722
1.22717	-0.644161
1.22763	-0.643747
1.22809	-0.643553
1.22856	-0.643578
1.22902	-0.643849
1.22949	-0.644416
1.22995	-0.64529
1.23042	-0.646483
1.23088	-0.648019
1.23135	-0.649916
1.23181	-0.652173
1.23228	-0.654797
1.23274	-0.657811
1.2332	-0.661217
1.23367	-0.665012
1.23413	-0.669188
1.2346	-0.673705
1.23506	-0.678509
1.23553	-0.683557
1.23599	-0.688782
1.23646	-0.694093
1.23692	-0.699388
1.23739	-0.704575
1.23785	-0.709571
1.23831	-0.714285
1.23878	-0.718641
1.23924	-0.722583
1.23971	-0.726048
1.24017	-0.729009
1.24064	-0.731459
1.2411	-0.733344
1.24157	-0.734635
1.24203	-0.735346
1.2425	-0.735487
1.24296	-0.735082
1.24342	-0.734134
1.24389	-0.732654
1.24435	-0.730677
1.24482	-0.728243
1.24528	-0.725405
1.24575	-0.722221
1.24621	-0.718762
1.24668	-0.71512
1.24714	-0.711359
1.24761	-0.70754
1.24807	-0.703748
1.24853	-0.699994
1.249	-0.69622
1.24946	-0.692446
1.24993	-0.688728
1.25039	-0.685087
1.25086	-0.681548
1.25132	-0.678167
1.25179	-0.675012
1.25225	-0.672142
1.25272	-0.669597
1.25318	-0.667407
1.25364	-0.66557
1.25411	-0.664096
1.25457	-0.662993
1.25504	-0.662233
1.2555	-0.661828
1.25597	-0.66182
1.25643	-0.662197
1.2569	-0.662936
1.25736	-0.66406
1.25783	-0.665591
1.25829	-0.667519
1.25875	-0.669821
1.25922	-0.672476
1.25968	-0.675459
1.26015	-0.678738
1.26061	-0.682288
1.26108	-0.686089
1.26154	-0.690119
1.26201	-0.694368
1.26247	-0.698827
1.26294	-0.703486
1.2634	-0.708355
1.26386	-0.713439
1.26433	-0.718696
1.26479	-0.724081
1.26526	-0.72956
1.26572	-0.735096
1.26619	-0.740612
1.26665	-0.745993
1.26712	-0.751142
1.26758	-0.755961
1.26805	-0.760336
1.26851	-0.764182
1.26897	-0.767392
1.26944	-0.769853
1.2699	-0.771554
1.27037	-0.772501
1.27083	-0.772647
1.2713	-0.771954
1.27176	-0.770411
1.27223	-0.768038
1.27269	-0.764852
1.27316	-0.760862
1.27362	-0.756121
1.27408	-0.750724
1.27455	-0.744784
1.27501	-0.738423
1.27548	-0.731727
1.27594	-0.724842
1.27641	-0.717933
1.27687	-0.711054
1.27734	-0.704267
1.2778	-0.69766
1.27827	-0.69127
1.27873	-0.685123
1.27919	-0.679248
1.27966	-0.673636
1.28012	-0.668266
1.28059	-0.663126
1.28105	-0.658182
1.28152	-0.653372
1.28198	-0.648616
1.28245	-0.643859
1.28291	-0.639018
1.28338	-0.633999
1.28384	-0.628773
1.2843	-0.623299
1.28477	-0.617475
1.28523	-0.611237
1.2857	-0.60456
1.28616	-0.597397
1.28663	-0.589703
1.28709	-0.581446
1.28756	-0.572624
1.28802	-0.563247
1.28849	-0.553347
1.28895	-0.542993
1.28941	-0.532269
1.28988	-0.521268
1.29034	-0.510093
1.29081	-0.498856
1.29127	-0.48768
1.29174	-0.476689
1.2922	-0.465995
1.29267	-0.455698
1.29313	-0.445894
1.2936	-0.436669
1.29406	-0.428094
1.29452	-0.420222
1.29499	-0.413098
1.29545	-0.406759
1.29592	-0.401217
1.29638	-0.396475
1.29685	-0.392512
1.29731	-0.389253
1.29778	-0.386629
1.29824	-0.384588
1.29871	-0.383022
1.29917	-0.381801
1.29963	-0.380824
1.3001	-0.37998
1.30056	-0.379128
1.30103	-0.378119
1.30149	-0.376852
1.30196	-0.375261
1.30242	-0.37326
1.30289	-0.370798
1.30335	-0.367848
1.30382	-0.364382
1.30428	-0.36047
1.30475	-0.35614
1.30521	-0.351339
1.30567	-0.346116
1.30614	-0.34058
1.3066	-0.334805
1.30707	-0.328868
1.30753	-0.322877
1.308	-0.316974
1.30846	-0.311307
1.30893	-0.305987
1.30939	-0.301108
1.30986	-0.296752
1.31032	-0.293
1.31078	-0.289931
1.31125	-0.28757
1.31171	-0.285971
1.31218	-0.285209
1.31264	-0.285279
1.31311	-0.286156
1.31357	-0.287851
1.31404	-0.290332
1.3145	-0.293531
1.31497	-0.297383
1.31543	-0.301809
1.31589	-0.306698
1.31636	-0.311932
1.31682	-0.317405
1.31729	-0.323009
1.31775	-0.32862
1.31822	-0.334118
1.31868	-0.33938
1.31915	-0.344277
1.31961	-0.348703
1.32008	-0.352574
1.32054	-0.355792
1.321	-0.358279
1.32147	-0.359969
1.32193	-0.360817
1.3224	-0.360803
1.32286	-0.359923
1.32333	-0.358208
1.32379	-0.355698
1.32426	-0.352439
1.32472	-0.348525
1.32519	-0.344065
1.32565	-0.339162
1.32611	-0.333974
1.32658	-0.328668
1.32704	-0.323381
1.32751	-0.318252
1.32797	-0.313433
1.32844	-0.309056
1.3289	-0.30522
1.32937	-0.302016
1.32983	-0.299544
1.3303	-0.297892
1.33076	-0.297118
1.33122	-0.297245
1.33169	-0.29826
1.33215	-0.300171
1.33262	-0.302971
1.33308	-0.306532
1.33355	-0.310718
1.33401	-0.315473
1.33448	-0.320701
1.33494	-0.326252
1.33541	-0.332017
1.33587	-0.337905
1.33633	-0.343811
1.3368	-0.349622
1.33726	-0.355228
1.33773	-0.360525
1.33819	-0.365381
1.33866	-0.369676
1.33912	-0.373285
1.33959	-0.376076
1.34005	-0.378003
1.34052	-0.379036
1.34098	-0.379097
1.34144	-0.378159
1.34191	-0.376277
1.34237	-0.373497
1.34284	-0.369856
1.3433	-0.365401
1.34377	-0.360191
1.34423	-0.3543
1.3447	-0.34781
1.34516	-0.340826
1.34563	-0.333456
1.34609	-0.325803
1.34655	-0.317973
1.34702	-0.310067
1.34748	-0.302185
1.34795	-0.294453
1.34841	-0.286976
1.34888	-0.279833
1.34934	-0.273113
1.34981	-0.266886
1.35027	-0.261193
1.35074	-0.256066
1.3512	-0.251524
1.35166	-0.247571
1.35213	-0.244178
1.35259	-0.241313
1.35306	-0.238958
1.35352	-0.237073
1.35399	-0.235634
1.35445	-0.234661
1.35492	-0.234131
1.35538	-0.233994
1.35585	-0.234213
1.35631	-0.234755
1.35677	-0.235604
1.35724	-0.236733
1.3577	-0.238108
1.35817	-0.239703
1.35863	-0.241495
1.3591	-0.243488
1.35956	-0.245663
1.36003	-0.247981
1.36049	-0.250454
1.36096	-0.253043
1.36142	-0.255626
1.36188	-0.258153
1.36235	-0.260626
1.36281	-0.262978
1.36328	-0.265125
1.36374	-0.267052
1.36421	-0.268779
1.36467	-0.270315
1.36514	-0.271643
1.3656	-0.27273
1.36607	-0.273553
1.36653	-0.274087
1.36699	-0.274293
1.36746	-0.274098
1.36792	-0.273462
1.36839	-0.272397
1.36885	-0.270866
1.36932	-0.268803
1.36978	-0.266217
1.37025	-0.263139
1.37071	-0.259581
1.37118	-0.255584
1.37164	-0.251209
1.3721	-0.246534
1.37257	-0.241648
1.37303	-0.236659
1.3735	-0.23171
1.37396	-0.226945
1.37443	-0.22251
1.37489	-0.218552
1.37536	-0.215206
1.37582	-0.212611
1.37629	-0.210913
1.37675	-0.210211
1.37721	-0.210573
1.37768	-0.212065
1.37814	-0.214732
1.37861	-0.21861
1.37907	-0.223715
1.37954	-0.23004
1.38	-0.237533
1.38047	-0.24609
1.38093	-0.255617
1.3814	-0.26601
1.38186	-0.27713
1.38232	-0.288858
1.38279	-0.301085
1.38325	-0.313652
1.38372	-0.326411
1.38418	-0.339234
1.38465	-0.351996
1.38511	-0.364591
1.38558	-0.376912
1.38604	-0.388879
1.38651	-0.400441
1.38697	-0.411542
1.38743	-0.422159
1.3879	-0.43225
1.38836	-0.441781
1.38883	-0.45075
1.38929	-0.459069
1.38976	-0.466641
1.39022	-0.473472
1.39069	-0.47956
1.39115	-0.48489
1.39162	-0.489477
1.39208	-0.493348
1.39255	-0.496528
1.39301	-0.499047
1.39347	-0.500932
1.39394	-0.502185
1.3944	-0.502797
1.39487	-0.502788
1.39533	-0.502159
1.3958	-0.500902
1.39626	-0.499085
1.39673	-0.49679
1.39719	-0.494036
1.39766	-0.490871
1.39812	-0.487426
1.39858	-0.483808
1.39905	-0.480081
1.39951	-0.476307
1.39998	-0.472567
1.40044	-0.46895
1.40091	-0.465537
1.40137	-0.462412
1.40184	-0.45967
1.4023	-0.457402
1.40277	-0.455693
1.40323	-0.454613
1.40369	-0.454215
1.40416	-0.454568
1.40462	-0.455721
1.40509	-0.457685
1.40555	-0.460466
1.40602	-0.464064
1.40648	-0.468458
1.40695	-0.47362
1.40741	-0.4795
1.40788	-0.486033
1.40834	-0.49311
1.4088	-0.500613
1.40927	-0.508461
1.40973	-0.516535
1.4102	-0.524706
1.41066	-0.532897
1.41113	-0.541011
1.41159	-0.548935
1.41206	-0.556591
1.41252	-0.563914
1.41299	-0.570841
1.41345	-0.577313
1.41391	-0.583257
1.41438	-0.588609
1.41484	-0.593334
1.41531	-0.597438
1.41577	-0.600917
1.41624	-0.603719
1.4167	-0.605838
1.41717	-0.607277
1.41763	-0.60797
1.4181	-0.607911
1.41856	-0.607165
1.41902	-0.605767
1.41949	-0.60375
1.41995	-0.601166
1.42042	-0.598086
1.42088	-0.594581
1.42135	-0.59069
1.42181	-0.586462
1.42228	-0.58194
1.42274	-0.577157
1.42321	-0.572179
1.42367	-0.567067
1.42413	-0.561904
1.4246	-0.556826
1.42506	-0.551931
1.42553	-0.547277
1.42599	-0.542965
1.42646	-0.53908
1.42692	-0.535636
1.42739	-0.532633
1.42785	-0.530065
1.42832	-0.527899
1.42878	-0.526103
1.42924	-0.524653
1.42971	-0.523525
1.43017	-0.522692
1.43064	-0.522133
1.4311	-0.521814
1.43157	-0.521677
1.43203	-0.521664
1.4325	-0.521726
1.43296	-0.521755
1.43343	-0.521606
1.43389	-0.521167
1.43435	-0.520357
1.43482	-0.519087
1.43528	-0.517269
1.43575	-0.514852
1.43621	-0.511838
1.43668	-0.508241
1.43714	-0.5041
1.43761	-0.499466
1.43807	-0.494369
1.43854	-0.488875
1.439	-0.483061
1.43946	-0.476951
1.43993	-0.470561
1.44039	-0.463912
1.44086	-0.45701
1.44132	-0.449896
1.44179	-0.442638
1.44225	-0.43531
1.44272	-0.428006
1.44318	-0.420857
1.44365	-0.414051
1.44411	-0.407711
1.44457	-0.401924
1.44504	-0.396845
1.4455	-0.392546
1.44597	-0.389036
1.44643	-0.386383
1.4469	-0.38464
1.44736	-0.383804
1.44783	-0.383872
1.44829	-0.384847
1.44876	-0.386723
1.44922	-0.389491
1.44968	-0.393105
1.45015	-0.39748
1.45061	-0.402497
1.45108	-0.40804
1.45154	-0.414012
1.45201	-0.42028
1.45247	-0.426743
1.45294	-0.43332
1.4534	-0.439892
1.45387	-0.446354
1.45433	-0.452663
1.45479	-0.458784
1.45526	-0.464671
1.45572	-0.470285
1.45619	-0.47561
1.45665	-0.480643
1.45712	-0.48539
1.45758	-0.489877
1.45805	-0.494143
1.45851	-0.498234
1.45898	-0.502205
1.45944	-0.506112
1.4599	-0.510009
1.46037	-0.513985
1.46083	-0.518116
1.4613	-0.52243
1.46176	-0.526956
1.46223	-0.531734
1.46269	-0.536781
1.46316	-0.542083
1.46362	-0.547598
1.46409	-0.553276
1.46455	-0.559069
1.46501	-0.564913
1.46548	-0.570746
1.46594	-0.576505
1.46641	-0.582143
1.46687	-0.587668
1.46734	-0.593042
1.4678	-0.598206
1.46827	-0.603152
1.46873	-0.607859
1.4692	-0.612282
1.46966	-0.616374
1.47012	-0.620105
1.47059	-0.623484
1.47105	-0.626516
1.47152	-0.629207
1.47198	-0.631579
1.47245	-0.633639
1.47291	-0.635435
1.47338	-0.637005
1.47384	-0.638288
1.47431	-0.639243
1.47477	-0.639876
1.47524	-0.640149
1.4757	-0.640027
1.47616	-0.639503
1.47663	-0.638535
1.47709	-0.637077
1.47756	-0.635117
1.47802	-0.63265
1.47849	-0.629653
1.47895	-0.626102
1.47942	-0.622035
1.47988	-0.617477
1.48035	-0.612435
1.48081	-0.606969
1.48127	-0.601113
1.48174	-0.594851
1.4822	-0.588194
1.48267	-0.581189
1.48313	-0.573845
1.4836	-0.566158
1.48406	-0.558124
1.48453	-0.549757
1.48499	-0.541076
1.48546	-0.532099
1.48592	-0.522865
1.48638	-0.513405
1.48685	-0.50374
1.48731	-0.493902
1.48778	-0.483928
1.48824	-0.47385
1.48871	-0.463717
1.48917	-0.453568
1.48964	-0.44343
1.4901	-0.433362
1.49057	-0.423435
1.49103	-0.413731
1.49149	-0.404333
1.49196	-0.39531
1.49242	-0.386731
1.49289	-0.378649
1.49335	-0.371117
1.49382	-0.364173
1.49428	-0.357815
1.49475	-0.352088
1.49521	-0.347052
1.49568	-0.342692
1.49614	-0.338998
1.4966	-0.335988
1.49707	-0.33367
1.49753	-0.33202
1.498	-0.330994
1.49846	-0.330561
1.49893	-0.330702
1.49939	-0.331346
1.49986	-0.332413
1.50032	-0.333811
1.50079	-0.335433
1.50125	-0.337209
1.50171	-0.338996
1.50218	-0.340627
1.50264	-0.342042
1.50311	-0.343187
1.50357	-0.343979
1.50404	-0.344365
1.5045	-0.344331
1.50497	-0.34387
1.50543	-0.342951
1.5059	-0.341531
1.50636	-0.339579
1.50682	-0.337044
1.50729	-0.333874
1.50775	-0.330043
1.50822	-0.325517
1.50868	-0.320317
1.50915	-0.314511
1.50961	-0.308163
1.51008	-0.301359
1.51054	-0.294264
1.51101	-0.287045
1.51147	-0.279861
1.51193	-0.272891
1.5124	-0.266311
1.51286	-0.260262
1.51333	-0.254853
1.51379	-0.250181
1.51426	-0.246308
1.51472	-0.24325
1.51519	-0.240988
1.51565	-0.239482
1.51612	-0.238676
1.51658	-0.238525
1.51704	-0.238994
1.51751	-0.240011
1.51797	-0.241503
1.51844	-0.243415
1.5189	-0.245694
1.51937	-0.248264
1.51983	-0.251028
1.5203	-0.253891
1.52076	-0.256761
1.52123	-0.259531
1.52169	-0.262105
1.52215	-0.264378
1.52262	-0.266255
1.52308	-0.267712
1.52355	-0.268754
1.52401	-0.269362
1.52448	-0.269564
1.52494	-0.269404
1.52541	-0.268922
1.52587	-0.268187
1.52634	-0.26727
1.5268	-0.266246
1.52726	-0.26519
1.52773	-0.264191
1.52819	-0.263342
1.52866	-0.26268
1.52912	-0.262292
1.52959	-0.262279
1.53005	-0.262641
1.53052	-0.263407
1.53098	-0.264677
1.53145	-0.266509
1.53191	-0.268929
1.53237	-0.271977
1.53284	-0.2757
1.5333	-0.280134
1.53377	-0.28526
1.53423	-0.291039
1.5347	-0.297422
1.53516	-0.304322
1.53563	-0.31165
1.53609	-0.319285
1.53656	-0.327099
1.53702	-0.334998
1.53748	-0.34286
1.53795	-0.350521
1.53841	-0.357872
1.53888	-0.364843
1.53934	-0.371338
1.53981	-0.377268
1.54027	-0.38258
1.54074	-0.387254
1.5412	-0.391276
1.54167	-0.394656
1.54213	-0.397443
1.54259	-0.399702
1.54306	-0.401506
1.54352	-0.402952
1.54399	-0.404138
1.54445	-0.405153
1.54492	-0.406091
1.54538	-0.407035
1.54585	-0.408021
1.54631	-0.40908
1.54678	-0.410233
1.54724	-0.41149
1.5477	-0.412848
1.54817	-0.4143
1.54863	-0.415835
1.5491	-0.417438
1.54956	-0.419091
1.55003	-0.420777
1.55049	-0.422468
1.55096	-0.424158
1.55142	-0.425869
1.55189	-0.427562
1.55235	-0.429166
1.55281	-0.430632
1.55328	-0.431888
1.55374	-0.432866
1.55421	-0.433509
1.55467	-0.433787
1.55514	-0.433681
1.5556	-0.433158
1.55607	-0.432212
1.55653	-0.430837
1.557	-0.429033
1.55746	-0.426834
1.55792	-0.424222
1.55839	-0.421093
1.55885	-0.41741
1.55932	-0.413168
1.55978	-0.408306
1.56025	-0.402808
1.56071	-0.396689
1.56118	-0.389962
1.56164	-0.382645
1.56211	-0.374788
1.56257	-0.366482
1.56304	-0.357812
1.5635	-0.348887
1.56396	-0.339839
1.56443	-0.330765
1.56489	-0.32177
1.56536	-0.312971
1.56582	-0.304419
1.56629	-0.296142
1.56675	-0.288193
1.56722	-0.280608
1.56768	-0.273382
1.56815	-0.2665
1.56861	-0.259955
1.56907	-0.253744
1.56954	-0.247852
1.57	-0.242272
1.57047	-0.237006
1.57093	-0.232055
1.5714	-0.227409
1.57186	-0.223069
1.57233	-0.219045
1.57279	-0.215356
1.57326	-0.212006
1.57372	-0.208959
1.57418	-0.206191
1.57465	-0.203704
1.57511	-0.201494
1.57558	-0.199551
1.57604	-0.197862
1.57651	-0.196426
1.57697	-0.195242
1.57744	-0.194305
1.5779	-0.193634
1.57837	-0.193224
1.57883	-0.193044
1.57929	-0.193121
1.57976	-0.193495
1.58022	-0.19415
1.58069	-0.195081
1.58115	-0.196291
1.58162	-0.197763
1.58208	-0.19948
1.58255	-0.201419
1.58301	-0.203552
1.58348	-0.205842
1.58394	-0.20824
1.5844	-0.210692
1.58487	-0.213122
1.58533	-0.215474
1.5858	-0.217706
1.58626	-0.219682
1.58673	-0.221238
1.58719	-0.222299
1.58766	-0.222777
1.58812	-0.222558
1.58859	-0.221562
1.58905	-0.219697
1.58951	-0.216848
1.58998	-0.2129
1.59044	-0.20779
1.59091	-0.201466
1.59137	-0.193893
1.59184	-0.185086
1.5923	-0.17508
1.59277	-0.163922
1.59323	-0.151724
1.5937	-0.138615
1.59416	-0.124677
1.59462	-0.110028
1.59509	-0.0948206
1.59555	-0.0791726
1.59602	-0.063196
1.59648	-0.0470341
1.59695	-0.030872
1.59741	-0.0149093
1.59788	0.000637647
1.59834	0.0155272
1.59881	0.0294941
1.59927	0.0422692
1.59973	0.0535833
1.6002	0.0631757
1.60066	0.0708163
1.60113	0.076312
1.60159	0.0795161
1.60206	0.0803435
1.60252	0.0787373
1.60299	0.0746622
1.60345	0.0681307
1.60392	0.0591804
1.60438	0.0478783
1.60484	0.0343336
1.60531	0.0186854
1.60577	0.00112207
1.60624	-0.0181379
1.6067	-0.0388505
1.60717	-0.0606988
1.60763	-0.0833397
1.6081	-0.106464
1.60856	-0.12982
1.60903	-0.153168
1.60949	-0.176275
1.60995	-0.198951
1.61042	-0.221045
1.61088	-0.24244
1.61135	-0.263032
1.61181	-0.282714
1.61228	-0.30142
1.61274	-0.319089
1.61321	-0.335604
1.61367	-0.350903
1.61414	-0.364936
1.6146	-0.377607
1.61506	-0.388873
1.61553	-0.398744
1.61599	-0.407233
1.61646	-0.414413
1.61692	-0.420383
1.61739	-0.425206
1.61785	-0.428939
1.61832	-0.431652
1.61878	-0.433408
1.61925	-0.434229
1.61971	-0.434152
1.62017	-0.433245
1.62064	-0.431543
1.6211	-0.429094
1.62157	-0.426006
1.62203	-0.422375
1.6225	-0.418261
1.62296	-0.413755
1.62343	-0.408932
1.62389	-0.40382
1.62436	-0.398424
1.62482	-0.392733
1.62528	-0.386699
1.62575	-0.380231
1.62621	-0.373218
1.62668	-0.365531
1.62714	-0.357038
1.62761	-0.347627
1.62807	-0.337218
1.62854	-0.325771
1.629	-0.31329
1.62947	-0.299827
1.62993	-0.285457
1.63039	-0.270302
1.63086	-0.25453
1.63132	-0.238344
1.63179	-0.221956
1.63225	-0.205582
1.63272	-0.189443
1.63318	-0.173763
1.63365	-0.158761
1.63411	-0.144654
1.63458	-0.131651
1.63504	-0.11993
1.6355	-0.0759166
1.63597	-0.0607291
1.63643	-0.0456749
1.6369	-0.0309356
1.63736	-0.0166696
1.63783	-0.0030135
1.63829	0.00988265
1.63876	0.0218983
1.63922	0.0329437
1.63969	0.0429254
1.64015	0.0517561
1.64061	0.0593318
1.64108	0.065543
1.64154	0.0703377
1.64201	0.0736541
1.64247	0.0753694
1.64294	0.0753865
1.6434	0.0737305
1.64387	0.0704606
1.64433	0.0655763
1.6448	0.0590911
1.64526	0.0510577
1.64572	0.0415499
1.64619	0.0306398
1.64665	0.0183727
1.64712	0.00480003
1.64758	-0.00995896
1.64805	-0.0258212
1.64851	-0.0427733
1.64898	-0.0607586
1.64944	-0.0797003
1.64991	-0.0995422
1.65037	-0.120245
1.65084	-0.141764
1.6513	-0.164023
1.65176	-0.18692
1.65223	-0.210369
1.65269	-0.234304
1.65316	-0.258628
1.65362	-0.283239
1.65409	-0.308056
1.65455	-0.333003
1.65502	-0.357959
1.65548	-0.382793
1.65595	-0.407382
1.65641	-0.431592
1.65687	-0.455253
1.65734	-0.478175
1.6578	-0.500179
1.65827	-0.521068
1.65873	-0.540637
1.6592	-0.558691
1.65966	-0.575046
1.66013	-0.589539
1.66059	-0.602016
1.66106	-0.612351
1.66152	-0.620448
1.66198	-0.626246
1.66245	-0.629716
1.66291	-0.630853
1.66338	-0.629658
1.66384	-0.626168
1.66431	-0.620489
1.66477	-0.61276
1.66524	-0.603124
1.6657	-0.591735
1.66617	-0.57878
1.66663	-0.56448
1.66709	-0.549049
1.66756	-0.53269
1.66802	-0.515612
1.66849	-0.498021
1.66895	-0.480124
1.66942	-0.462078
1.66988	-0.444015
1.67035	-0.42606
1.67081	-0.408314
1.67128	-0.390815
1.67174	-0.373551
1.6722	-0.356538
1.67267	-0.339836
1.67313	-0.323475
1.6736	-0.307469
1.67406	-0.291862
1.67453	-0.276725
1.67499	-0.262166
1.67546	-0.248291
1.67592	-0.235183
1.67639	-0.222963
1.67685	-0.211766
1.67731	-0.201671
1.67778	-0.192681
1.67824	-0.184816
1.67871	-0.178132
1.67917	-0.172588
1.67964	-0.168034
1.6801	-0.164302
1.68057	-0.161226
1.68103	-0.158635
1.6815	-0.156345
1.68196	-0.154182
1.68242	-0.152022
1.68289	-0.149809
1.68335	-0.147481
1.68382	-0.144985
1.68428	-0.142344
1.68475	-0.139626
1.68521	-0.13685
1.68568	-0.13403
1.68614	-0.131203
1.68661	-0.128405
1.68707	-0.125661
1.68753	-0.122994
1.688	-0.120456
1.68846	-0.118127
1.68893	-0.116095
1.68939	-0.114458
1.68986	-0.11333
1.69032	-0.112824
1.69079	-0.113025
1.69125	-0.113969
1.69172	-0.115668
1.69218	-0.118129
1.69264	-0.121331
1.69311	-0.125195
1.69357	-0.12961
1.69404	-0.134474
1.6945	-0.139697
1.69497	-0.145182
1.69543	-0.150832
1.6959	-0.156582
1.69636	-0.16239
1.69683	-0.168233
1.69729	-0.174092
1.69775	-0.179932
1.69822	-0.185736
1.69868	-0.1915
1.69915	-0.197197
1.69961	-0.202748
1.70008	-0.208087
1.70054	-0.213217
1.70101	-0.21816
1.70147	-0.222895
1.70194	-0.227411
1.7024	-0.231737
1.70286	-0.2359
1.70333	-0.239924
1.70379	-0.243792
1.70426	-0.247464
1.70472	-0.250934
1.70519	-0.254177
1.70565	-0.257147
1.70612	-0.259816
1.70658	-0.262234
1.70705	-0.264492
1.70751	-0.266658
1.70797	-0.268823
1.70844	-0.271123
1.7089	-0.273722
1.70937	-0.276783
1.70983	-0.280446
1.7103	-0.284816
1.71076	-0.289982
1.71123	-0.295979
1.71169	-0.302772
1.71216	-0.310284
1.71262	-0.318414
1.71308	-0.327016
1.71355	-0.335868
1.71401	-0.344737
1.71448	-0.353421
1.71494	-0.361727
1.71541	-0.369467
1.71587	-0.376477
1.71634	-0.382629
1.7168	-0.387806
1.71727	-0.391904
1.71773	-0.39482
1.71819	-0.396451
1.71866	-0.396708
1.71912	-0.395497
1.71959	-0.392706
1.72005	-0.388275
1.72052	-0.382224
1.72098	-0.374607
1.72145	-0.365516
1.72191	-0.355109
1.72238	-0.343613
1.72284	-0.331297
1.7233	-0.318443
1.72377	-0.305345
1.72423	-0.292286
1.7247	-0.279504
1.72516	-0.267212
1.72563	-0.255562
1.72609	-0.244651
1.72656	-0.234529
1.72702	-0.225201
1.72749	-0.216616
1.72795	-0.208689
1.72841	-0.201375
1.72888	-0.194658
1.72934	-0.188499
1.72981	-0.182853
1.73027	-0.177707
1.73074	-0.173057
1.7312	-0.168885
1.73167	-0.165167
1.73213	-0.161849
1.7326	-0.158888
1.73306	-0.15626
1.73353	-0.15392
1.73399	-0.151815
1.73445	-0.149941
1.73492	-0.148369
1.73538	-0.147154
1.73585	-0.146315
1.73631	-0.145889
1.73678	-0.145948
1.73724	-0.146533
1.73771	-0.147658
1.73817	-0.149312
1.73864	-0.151446
1.7391	-0.153999
1.73956	-0.15687
1.74003	-0.159925
1.74049	-0.163061
1.74096	-0.166193
1.74142	-0.169203
1.74189	-0.171967
1.74235	-0.174409
1.74282	-0.176483
1.74328	-0.17816
1.74375	-0.179434
1.74421	-0.180324
1.74467	-0.180873
1.74514	-0.181125
1.7456	-0.181138
1.74607	-0.180969
1.74653	-0.180679
1.747	-0.180321
1.74746	-0.17992
1.74793	-0.179497
1.74839	-0.179092
1.74886	-0.178731
1.74932	-0.178399
1.74978	-0.178062
1.75025	-0.177686
1.75071	-0.177232
1.75118	-0.176626
1.75164	-0.175778
1.75211	-0.174607
1.75257	-0.173028
1.75304	-0.170976
1.7535	-0.168402
1.75397	-0.165266
1.75443	-0.161556
1.75489	-0.157288
1.75536	-0.152475
1.75582	-0.147096
1.75629	-0.141142
1.75675	-0.134656
1.75722	-0.127691
1.75768	-0.120266
1.75815	-0.112388
1.75861	-0.104073
1.75908	-0.0953306
1.75954	-0.0861882
1.76	-0.0766603
1.76047	-0.0667467
1.76093	-0.0564819
1.7614	-0.0459206
1.76186	-0.0350989
1.76233	-0.0240358
1.76279	-0.0128113
1.76326	-0.00150542
1.76372	0.0098685
1.76419	0.0213143
1.76465	0.0328117
1.76511	0.0443439
1.76558	0.0559082
1.76604	0.0674813
1.76651	0.0790246
1.76697	0.0904767
1.76744	0.101745
1.7679	0.112731
1.76837	0.1233
1.76883	0.133266
1.7693	0.142447
1.76976	0.150714
1.77022	0.157954
1.77069	0.164061
1.77115	0.168971
1.77162	0.172684
1.77208	0.17524
1.77255	0.176711
1.77301	0.177208
1.77348	0.176858
1.77394	0.175776
1.77441	0.174067
1.77487	0.171804
1.77533	0.169055
1.7758	0.165901
1.77626	0.162381
1.77673	0.158485
1.77719	0.154207
1.77766	0.149561
1.77812	0.144557
1.77859	0.139194
1.77905	0.133487
1.77952	0.127467
1.77998	0.121134
1.78044	0.114484
1.78091	0.10751
1.78137	0.100181
1.78184	0.092453
1.7823	0.084274
1.78277	0.0755963
1.78323	0.0663848
1.7837	0.0566333
1.78416	0.0463879
1.78463	0.0356944
1.78509	0.0245874
1.78555	0.0131475
1.78602	0.00150307
1.78648	-0.0102194
1.78695	-0.0218948
1.78741	-0.0334016
1.78788	-0.0446153
1.78834	-0.0553963
1.78881	-0.0656464
1.78927	-0.0752889
1.78974	-0.0842496
1.7902	-0.0924515
1.79066	-0.0998484
1.79113	-0.106466
1.79159	-0.112313
1.79206	-0.117346
1.79252	-0.12154
1.79299	-0.124911
1.79345	-0.127483
1.79392	-0.129283
1.79438	-0.130356
1.79485	-0.130765
1.79531	-0.130602
1.79577	-0.129971
1.79624	-0.128966
1.7967	-0.127711
1.79717	-0.126371
1.79763	-0.125077
1.7981	-0.123921
1.79856	-0.123014
1.79903	-0.122475
1.79949	-0.1224
1.79996	-0.122876
1.80042	-0.123991
1.80088	-0.125819
1.80135	-0.12842
1.80181	-0.131849
1.80228	-0.136147
1.80274	-0.141341
1.80321	-0.14743
1.80367	-0.154356
1.80414	-0.162026
1.8046	-0.170375
1.80507	-0.179339
1.80553	-0.188813
1.80599	-0.19868
1.80646	-0.208835
1.80692	-0.219176
1.80739	-0.229586
1.80785	-0.239955
1.80832	-0.250194
1.80878	-0.260204
1.80925	-0.269886
1.80971	-0.279142
1.81018	-0.287857
1.81064	-0.295924
1.8111	-0.303256
1.81157	-0.309766
1.81203	-0.315343
1.8125	-0.319885
1.81296	-0.323356
1.81343	-0.325757
1.81389	-0.327109
1.81436	-0.32746
1.81482	-0.326886
1.81529	-0.32547
1.81575	-0.323334
1.81621	-0.320603
1.81668	-0.317414
1.81714	-0.313924
1.81761	-0.3103
1.81807	-0.306708
1.81854	-0.303297
1.819	-0.300259
1.81947	-0.297813
1.81993	-0.296112
1.8204	-0.295263
1.82086	-0.29537
1.82133	-0.296528
1.82179	-0.298793
1.82225	-0.302168
1.82272	-0.306618
1.82318	-0.312093
1.82365	-0.318496
1.82411	-0.325671
1.82458	-0.333457
1.82504	-0.34171
1.82551	-0.35028
1.82597	-0.358968
1.82644	-0.367575
1.8269	-0.375955
1.82736	-0.383981
1.82783	-0.391532
1.82829	-0.398511
1.82876	-0.404859
1.82922	-0.410536
1.82969	-0.415511
1.83015	-0.419773
1.83062	-0.423327
1.83108	-0.426199
1.83155	-0.428412
1.83201	-0.429962
1.83247	-0.43085
1.83294	-0.431124
1.8334	-0.430834
1.83387	-0.430013
1.83433	-0.428699
1.8348	-0.426924
1.83526	-0.424707
1.83573	-0.422078
1.83619	-0.419092
1.83666	-0.415795
1.83712	-0.412223
1.83758	-0.408437
1.83805	-0.404493
1.83851	-0.400453
1.83898	-0.396399
1.83944	-0.392415
1.83991	-0.388572
1.84037	-0.384893
1.84084	-0.381422
1.8413	-0.378231
1.84177	-0.375399
1.84223	-0.372992
1.84269	-0.371055
1.84316	-0.369602
1.84362	-0.368626
1.84409	-0.368122
1.84455	-0.368035
1.84502	-0.368303
1.84548	-0.368886
1.84595	-0.369741
1.84641	-0.370795
1.84688	-0.371977
1.84734	-0.373294
1.8478	-0.374748
1.84827	-0.376288
1.84873	-0.377865
1.8492	-0.379453
1.84966	-0.381033
1.85013	-0.382587
1.85059	-0.384105
1.85106	-0.385586
1.85152	-0.387042
1.85199	-0.388475
1.85245	-0.389894
1.85291	-0.391333
1.85338	-0.392842
1.85384	-0.394441
1.85431	-0.3961
1.85477	-0.397799
1.85524	-0.399509
1.8557	-0.401181
1.85617	-0.402749
1.85663	-0.404143
1.8571	-0.405286
1.85756	-0.406099
1.85802	-0.4065
1.85849	-0.406402
1.85895	-0.40574
1.85942	-0.404464
1.85988	-0.402502
1.86035	-0.399757
1.86081	-0.396172
1.86128	-0.391738
1.86174	-0.386437
1.86221	-0.380248
1.86267	-0.373183
1.86313	-0.365258
1.8636	-0.356502
1.86406	-0.346981
1.86453	-0.336807
1.86499	-0.326095
1.86546	-0.314971
1.86592	-0.303568
1.86639	-0.292012
1.86685	-0.280429
1.86732	-0.268931
1.86778	-0.257623
1.86824	-0.246566
1.86871	-0.235785
1.86917	-0.225315
1.86964	-0.215215
1.8701	-0.205573
1.87057	-0.196461
1.87103	-0.187912
1.8715	-0.179931
1.87196	-0.172532
1.87243	-0.165709
1.87289	-0.15941
1.87335	-0.153589
1.87382	-0.148205
1.87428	-0.143204
1.87475	-0.138509
1.87521	-0.134084
1.87568	-0.12996
1.87614	-0.126145
1.87661	-0.122613
1.87707	-0.119348
1.87754	-0.116361
1.878	-0.113679
1.87846	-0.111332
1.87893	-0.109331
1.87939	-0.107673
1.87986	-0.106356
1.88032	-0.10535
1.88079	-0.104611
1.88125	-0.104111
1.88172	-0.103832
1.88218	-0.103709
1.88265	-0.103656
1.88311	-0.103623
1.88357	-0.103558
1.88404	-0.103402
1.8845	-0.103099
1.88497	-0.102611
1.88543	-0.101898
1.8859	-0.100922
1.88636	-0.099653
1.88683	-0.0980795
1.88729	-0.0962031
1.88776	-0.0940176
1.88822	-0.0914859
1.88868	-0.0885805
1.88915	-0.0853254
1.88961	-0.0817476
1.89008	-0.0778504
1.89054	-0.0736465
1.89101	-0.0691606
1.89147	-0.0644047
1.89194	-0.0593805
1.8924	-0.0540989
1.89287	-0.0485791
1.89333	-0.0428228
1.89379	-0.0368533
1.89426	-0.0306984
1.89472	-0.0243655
1.89519	-0.0178683
1.89565	-0.0112334
1.89612	-0.00447443
1.89658	0.00243302
1.89705	0.00950047
1.89751	0.0167011
1.89798	0.0239775
1.89844	0.0312397
1.8989	0.0384
1.89937	0.0454064
1.89983	0.0522169
1.9003	0.0587785
1.90076	0.0650598
1.90123	0.0710364
1.90169	0.0767051
1.90216	0.0820579
1.90262	0.0870984
1.90309	0.0918551
1.90355	0.096303
1.90401	0.1004
1.90448	0.104148
1.90494	0.107587
1.90541	0.110758
1.90587	0.113685
1.90634	0.11638
1.9068	0.118846
1.90727	0.121089
1.90773	0.123093
1.9082	0.124829
1.90866	0.126262
1.90913	0.127339
1.90959	0.12797
1.91005	0.128073
1.91052	0.127608
1.91098	0.12652
1.91145	0.124742
1.91191	0.122224
1.91238	0.118933
1.91284	0.114851
1.91331	0.109989
1.91377	0.104377
1.91424	0.0980548
1.9147	0.0910801
1.91516	0.0835268
1.91563	0.0754716
1.91609	0.0670219
1.91656	0.058322
1.91702	0.0494878
1.91749	0.0405955
1.91795	0.0317336
1.91842	0.0229957
1.91888	0.0144449
1.91935	0.00609743
1.91981	-0.00204524
1.92027	-0.00997429
1.92074	-0.0177139
1.9212	-0.0253147
1.92167	-0.0328471
1.92213	-0.040409
1.9226	-0.0480949
1.92306	-0.0560195
1.92353	-0.0643069
1.92399	-0.0730604
1.92446	-0.0823319
1.92492	-0.0921335
1.92538	-0.102489
1.92585	-0.113414
1.92631	-0.124887
1.92678	-0.136851
1.92724	-0.149222
1.92771	-0.161859
1.92817	-0.174589
[truncated: 738,503+ more rows]

## Sheet: Fig. 1d
Time	GM mean	GM sem	PFI mean	PFI sem	CSF mean	CSF sem
-10.7108	0	0.104021	0	0.242671	0	0.347959
-8.56865	-0.0917929	0.10213	0.200668	0.246631	-0.144415	0.300305
-6.42649	-0.131585	0.0833172	0.255602	0.215353	-0.230036	0.258235
-4.28432	-0.136481	0.0705523	0.205935	0.188401	-0.246427	0.312305
-2.14216	-0.130627	0.0693663	0.11981	0.193279	-0.190919	0.39576
0	-0.130734	0.0730688	0.0544414	0.197624	-0.13449	0.343204
2.14216	-0.131396	0.0723473	0.0113173	0.200989	-0.242825	0.30496
4.28432	-0.107899	0.0659007	-0.0684602	0.195573	-0.640335	0.295923
6.42649	-0.0336078	0.0570344	-0.252741	0.168024	-1.2673	0.323232
8.56865	0.106441	0.0466046	-0.564715	0.122269	-1.90738	0.357407
10.7108	0.311498	0.0479197	-0.971137	0.120988	-2.33253	0.326978
12.853	0.563226	0.0663369	-1.40087	0.187719	-2.39952	0.328992
14.9951	0.825472	0.0762146	-1.77907	0.249994	-2.06225	0.396928
17.1373	1.05401	0.0663106	-2.06715	0.247699	-1.38765	0.3915
19.2795	1.21629	0.0504376	-2.27291	0.225093	-0.575175	0.314201
21.4216	1.30689	0.0440266	-2.41893	0.21745	0.126849	0.323807
23.5638	1.34551	0.0455436	-2.51798	0.190618	0.583165	0.313421
25.7059	1.3599	0.0483195	-2.58336	0.20404	0.827459	0.274382
27.8481	1.36864	0.0481992	-2.63656	0.183116	0.955209	0.257537
29.9903	1.37586	0.0467527	-2.69098	0.140803	1.01621	0.257135
32.1324	1.37813	0.0466327	-2.7455	0.142737	1.02424	0.336165
34.2746	1.37371	0.0466451	-2.79821	0.15827	1.00791	0.361007
36.4168	1.36534	0.044657	-2.84703	0.173106	1.00993	0.36228
38.5589	1.35613	0.0421556	-2.87766	0.183768	1.05786	0.328157
40.7011	1.35107	0.0416286	-2.87525	0.147539	1.04549	0.365289

## Sheet: Fig. 1e
Time	GM mean	GM sem	PFI mean	PFI sem	CSF mean	CSF sem
-10.7366	0	0.0484358	0	0.177029	0	0.359959
-8.58925	0.0117174	0.0493453	0.0389846	0.16694	0.0868532	0.393009
-6.44194	0.0161545	0.046264	0.0821021	0.188419	0.21817	0.377821
-4.29463	0.0143948	0.0452562	0.140526	0.18844	0.390742	0.360527
-2.14731	0.0113258	0.0458393	0.204513	0.203917	0.567211	0.320894
0	0.00935928	0.047452	0.253776	0.195755	0.708444	0.309677
2.14731	0.00596142	0.0486933	0.287198	0.161408	0.788869	0.376149
4.29463	-0.00227371	0.0479232	0.330112	0.159698	0.798064	0.264349
6.44194	-0.017274	0.0462581	0.416107	0.139926	0.784948	0.355618
8.58925	-0.0432016	0.0444828	0.57457	0.174684	0.880686	0.408113
10.7366	-0.0898192	0.0426816	0.825222	0.187252	1.20422	0.285403
12.8839	-0.169128	0.0414668	1.15987	0.108139	1.73314	0.313565
15.0312	-0.28804	0.0408399	1.52919	0.109797	2.29269	0.306375
17.1785	-0.443809	0.0437266	1.86564	0.180721	2.65796	0.428642
19.3258	-0.62478	0.052999	2.12787	0.172803	2.66471	0.483533
21.4731	-0.814948	0.0637769	2.3233	0.129691	2.28526	0.435193
23.6204	-0.999688	0.0712455	2.48874	0.150765	1.65942	0.457591
25.7678	-1.16972	0.0750367	2.6494	0.189783	1.03451	0.363294
27.9151	-1.32124	0.0759985	2.8021	0.199169	0.607567	0.344447
30.0624	-1.45329	0.0747186	2.93944	0.194506	0.38532	0.381025
32.2097	-1.56546	0.0719697	3.07106	0.18905	0.213116	0.356551
34.357	-1.65738	0.0690415	3.20401	0.162354	-0.0351549	0.349414
36.5043	-1.72918	0.0670975	3.31778	0.156828	-0.313366	0.369894
38.6516	-1.79259	0.0658985	3.47052	0.162552	-0.607811	0.338138
40.7989	-1.8304	0.064525	3.49416	0.160999	-0.668784	0.315158

## Sheet: Fig. 1f
Time	d/dt GM mean	d/dtGM sem	-d/dt PFI mean	-d/dt PFI sem	-CSF mean	-CSF sem
-10.7108	0	0.0180232	0	0.0618233	0	0.347959
-8.56865	0.146878	0.0315989	0.231177	0.0617717	0.0601849	0.300305
-6.42649	0.245446	0.0242152	0.397107	0.0709505	0.0958675	0.258235
-4.28432	0.275809	0.00605004	0.454939	0.0574971	0.102698	0.312305
-2.14216	0.258973	0.0072969	0.422013	0.0548338	0.0795655	0.39576
0	0.257404	0.00863667	0.386727	0.0749744	0.0560485	0.343204
2.14216	0.325643	0.0162276	0.44487	0.0585099	0.101197	0.30496
4.28432	0.469112	0.0175426	0.610643	0.0572727	0.266859	0.295923
6.42649	0.654849	0.0236045	0.813203	0.0798338	0.528146	0.323232
8.56865	0.83847	0.0344738	0.963024	0.114166	0.7949	0.357407
10.7108	0.970293	0.0364669	1	0.121729	0.972081	0.326978
12.853	1	0.0267394	0.918257	0.0963758	1	0.328992
14.9951	0.904801	0.0268757	0.775309	0.0702671	0.859442	0.396928
17.1373	0.717639	0.0295019	0.644707	0.134651	0.578304	0.3915
19.2795	0.515182	0.0182238	0.549955	0.101542	0.239704	0.314201
21.4216	0.368349	0.00847369	0.47544	0.120568	-0.0528642	0.323807
23.5638	0.299923	0.0076176	0.422033	0.127866	-0.243034	0.313421
25.7059	0.283952	0.00641167	0.402701	0.0918949	-0.344843	0.274382
27.8481	0.279682	0.00679194	0.404643	0.131553	-0.398083	0.257537
29.9903	0.26567	0.00690285	0.404812	0.122037	-0.423504	0.257135
32.1324	0.246806	0.00519997	0.40193	0.113389	-0.42685	0.336165
34.2746	0.235612	0.00462816	0.395769	0.121465	-0.420048	0.361007
36.4168	0.233259	0.00541896	0.366894	0.118893	-0.420887	0.36228
38.5589	0.234379	0.00547335	0.171678	0.114295	-0.440863	0.328157
40.7011	0.205889	0.00640995	0.0902179	0.132868	-0.435706	0.365289

## Sheet: Fig. 1g
Time	-d/dt GM mean	-d/dtGM sem	d/dt PFI mean	d/dt PFI sem	CSF mean	CSF sem
-10.7366	0	0.00772244	0	0.102524	0	0.359959
-8.58925	0.036062	0.0111633	0.0125111	0.0887749	0.0325939	0.393009
-6.44194	0.066756	0.00987354	0.0588474	0.0887861	0.0818739	0.377821
-4.29463	0.0732418	0.00368425	0.07569	0.116989	0.146636	0.360527
-2.14731	0.0677809	0.00694248	0.0311143	0.0752034	0.21286	0.320894
0	0.0748707	0.00434279	-0.0168404	0.11161	0.265862	0.309677
2.14731	0.0988311	0.00457955	0.0118952	0.0808514	0.296043	0.376149
4.29463	0.132341	0.00631834	0.142314	0.0791472	0.299494	0.264349
6.44194	0.186467	0.00575694	0.361691	0.11962	0.294572	0.355618
8.58925	0.288952	0.0096145	0.640767	0.0529253	0.3305	0.408113
10.7366	0.450881	0.0140648	0.895051	0.114422	0.451913	0.285403
12.8839	0.64705	0.0177922	1	0.159292	0.650406	0.313565
15.0312	0.829607	0.0223	0.900516	0.118679	0.86039	0.306375
17.1785	0.954449	0.0233343	0.675799	0.0830587	0.997467	0.428642
19.3258	1	0.0188352	0.473605	0.109308	1	0.483533
21.4731	0.973115	0.0132223	0.382803	0.10097	0.857602	0.435193
23.6204	0.900256	0.0105103	0.368357	0.0669235	0.622739	0.457591
25.7678	0.808564	0.0102955	0.344241	0.0481657	0.388228	0.363294
27.9151	0.712149	0.0113257	0.297742	0.0695472	0.228005	0.344447
30.0624	0.613631	0.0111941	0.280435	0.0485996	0.144601	0.381025
32.2097	0.513328	0.0102371	0.284463	0.0552812	0.0799771	0.356551
34.357	0.413717	0.00953492	0.226404	0.0789172	-0.0131928	0.349414
36.5043	0.304961	0.00921161	0.208079	0.0377828	-0.117599	0.369894
38.6516	0.220323	0.00906915	-0.228824	0.0530661	-0.228097	0.338138

## Sheet: Fig. 1h
transition #	d/dt PFI amp	CSF amp
1	-4.57401	-10.2903
2	-4.38011	-13.1994
3	-13.1864	-21.2944
4	-12.4534	-18.7314
5	-8.65635	-20.0539
6	-10.3947	-20.485
7	-1.3251	-8.42893
8	-1.64689	-7.42174
9	-1.28193	-6.84386
10	-2.57067	-16.0138
11	-2.09577	-15.0378
12	-2.2099	-21.4163
13	-2.33577	-21.9949
14	-1.57821	-9.50156
15	-1.80972	-11.6963
16	-1.29274	-7.38282
17	-3.17352	-26.9584
18	-1.56225	-12.7456
19	-3.19105	-16.0427
20	-3.88005	-20.5008
21	-2.22273	-13.1201
22	-1.992	-11.7439

## Sheet: Fig. 1i
transition #	d/dt PFI amp	CSF amp
1	4.23268	13.961
2	5.24667	11.4774
3	13.2437	18.6816
4	12.2096	17.5321
5	1.46531	8.32229
6	1.3875	7.9503
7	1.50817	7.19609
8	3.9375	16.9945
9	4.59189	15.4236
10	1.72667	8.97488
11	1.40844	15.1352
12	3.24741	18.4946
13	3.58622	19.1067
14	1.89373	9.55945
15	5.78187	11.844
16	4.37758	36.9824
17	3.6237	19.0012
18	3.8665	20
19	2.55937	14.5364
20	1.88698	12.5142
21	1.37021	15.4083

## Sheet: Fig. 2e_34
Fig. 2 e	N->H	H->N
1	61.8044	-67.4169
2	53.9931	-44.0542
3	13.6344	-56.1951
4	22.6132	-25.0272
5	58.5404	-62.4353
6	35.1807	-44.2538
7	57.1454	-68.5319
8	46.5184	-40.1616
9	58.2642	-54.6682
10	25.9512	-57.7146
11	39.2788	-30.2566
12	37.5847	-72.2602
13	34.2351	-48.7935
14	16.9287	-16.8365
15	48.9361	-63.2779
16	40.1372	-34.5806
17	3.85035	-36.8793
18	40.3823	-34.7429
19	40.9184	-49.0544
20	53.4891	-28.5135
21	32.1557	-19.1008
22	32.9566	-24.5705
23	47.2211	-44.9198
24	53.2432	-45.33
25	48.0689	-56.4031
26	57.2305	-66.9135
27	76.4702	-58.0145
28	70.0131	-88.6289
29	4.29423	33.7627
30	30.2101	-12.3461
31	45.2664	-68.2397
32	53.5182	-47.4641
33	31.7078	-20.4796
34	42.0998	-69.8201

## Sheet: Fig. 2e_17
Fig. 2 e	N->H	H->N
1	51.0933	-51.0799
2	47.4558	-46.5543
3	33.5618	-42.3543
4	27.3845	-22.064
5	45.7485	-43.5029
6	41.2009	-44.5868
7	55.1943	-56.9309
8	47.2937	-48.2823
9	57.7474	-60.7908
10	51.2107	-57.8645
11	54.6459	-59.4427
12	20.9395	-19.2488
13	32.2226	-30.5698
14	31.0976	-42.5381
15	51.2271	-55.371
16	35.9225	-27.5301
17	22.9751	-53.3497

## Sheet: Fig. 3e
	correlation coefficient
transition#	N->H	H->N
1	-0.704341	-0.514856
2	-0.662696	-0.460027
3	-0.622997	0.396595
4	0.145603	-0.391857
5	-0.456089	-0.402504
6	0.201067	-0.297635
7	-0.155406	-0.517042
8	-0.541331	-0.701246
9	-0.17604	-0.800177
10	0.0757168	-0.706087
11	0.309655	-0.0333189
12	0.198914	-0.614241
13	-0.481891	-0.143535
14	-0.152997	-0.646274
15	-0.543833	-0.867373
16	-0.78048	-0.870796
17	0.479278	0.676213

[truncated: 15 more sheets: Fig. 4 b,c,e,f, Fig. 4 c,f BS, fig. 4 d, Fig. S2, Fig. S3, Fig. S5 c, Fig. S5 d, Fig. S6a, Fig. S6b, Fig. S6c, Fig. S7 a, Fig. S7 b, Fig. S10 c, Fig. S10 f, Fig. S10 g]
